# Supplementary material for: Identification of Alternative Splicing in Proteomes of Human Melanoma Cell Lines without RNA Sequencing Data
Source: Int J Mol Sci. 2023 Jan 27;24(3):2466. doi: 10.3390/ijms24032466 (PMC9916885; doi:10.3390/ijms24032466)
Supplement: Supplementary file 1 [file ijms-24-02466-s001.zip]

Archive with 5 entries (4 files):
- ijms-2101161-supplementary/
- ijms-2101161-supplementary/Supplementary.pdf
- ijms-2101161-supplementary/Table_S1_identifications_RefSeq.xlsx
- ijms-2101161-supplementary/Table_S2_identifications_combi.xlsx
- ijms-2101161-supplementary/Table_S3_primers.xlsx
