# Supplementary material for: Identification of Alternative Splicing in Proteomes of Human Melanoma Cell Lines without RNA Sequencing Data
Source: Int J Mol Sci. 2023 Jan 27;24(3):2466. doi: 10.3390/ijms24032466 (PMC9916885; doi:10.3390/ijms24032466)
Supplement: Supplementary file 1 [file ijms-24-02466-s001.zip › ijms-2101161-supplementary/Table_S1_identifications_RefSeq.xlsx]

## Sheet: final_filtering_refseq (6)
Sequence	Protein	Gene	MS2PIP					DeepLC					Nonzero intensity in 3 replicates				All filters
			82	KIS	KOR	P	best	82	KIS	KOR	P	best	82	KIS	KOR	P	82	KIS	KOR	P
EIAQEFKTDLR	NP_001342338.1	H3-2	0.301817	0.425821	0.354771	0.349753	0.425821	0.313872	0.392172	0.391961	0.36626	0.313872	True	True	True	True	True	True	True	True
EEHLCTQR	NP_001036816.1	TPM3	0.432169	0.364328	0.408023	0.566889	0.566889	0.0278154	0.190073	0.123743	0.00816383	0.00816383	True	True	True	True	True	True	True	True
AAEEAFVNDIDESSPGTEWER	NP_001070145.1	CLTA	0.318955	0.505614	0.652763	0.481348	0.652763	0.280354	0.160245	0.223835	0.0289534	0.0289534	True	True	True	True	True	True	True	True
VSPESNEDISTTVVYR	NP_001243239.1	GLS	0.475291	0.554048	0.686285	0.70989	0.70989	0.604854	0.597244	0.713936	0.63151	0.597244	True	True	True	True	True	True	True	True
TDHPEIGEGKPTPALSEASSSSIR	NP_001093639.1	IMMT	0.849236	0.752067	0.806961	0.857373	0.857373	0.317371	0.307018	0.304677	0.312629	0.304677	True	True	True	True	True	True	True	True
KIQVLQQQADDAEER	NP_001036816.1	TPM3	0.676663	0.888889	0.737352	0.741194	0.888889	0.523594	0.527419	0.462846	0.425512	0.425512	True	True	True	True	True	True	True	True
KQPPKEPSEVPTPK	NP_001306006.1	HMGA1	0.920138	0.902485	0.911727	0.515862	0.920138	0.60184	0.55912	0.655331	0.321975	0.321975	True	True	True	True	True	True	True	True
SAAEMYGSSFDLDYDFQR	NP_001070911.1	HNRNPC	0.838465	0.885836	0.873509	0.926094	0.926094	1.42243	1.18015	1.16407	0.9597	0.9597	True	True	True	True	True	True	True	True
ANVAVVSGAPLQGLVAR	NP_001007070.1	SDCBP	0.828141	0.93065	0.848832	0.838262	0.93065	0.174849	0.184017	0.199725	0.0741034	0.0741034	True	True	True	True	True	True	True	True
LKDLAFLK	NP_001380963.1	SLC35A4	0.882574	0.941482	0.936356	0.89782	0.941482	0.734474	0.536338	0.512087	0.0314355	0.0314355	True	True	True	True	True	True	True	True
IIPTLEEYQHYK	NP_001305115.1	HNRNPK	0.765813	0.791618	0.952872	0.899453	0.952872	0.496536	0.381426	0.36845	0.362463	0.362463	True	True	True	True	True	True	True	True
IFVGGLNPEATEEK	NP_004490.2	HNRNPAB	0.939983	0.784719	0.955761	0.958387	0.958387	0.150419	0.184391	0.170812	0.196032	0.150419	True	True	True	True	True	True	True	True
QTIAHQQQQLTNLQMAAQR	NP_001258025.1	PUF60	0.961614	0.737568	0.745423	0.799624	0.961614	0.119262	0.0333527	0.0255603	0.0514902	0.0255603	True	True	True	True	True	True	True	True
SVTVVEDDEDEDGDDLLHHHHVSGSR	NP_001269553.1	LMNA	0.981678	0.983928	0.972972	0.983528	0.983928	0.114905	0.0181673	0.092666	0.0605148	0.0181673	True	True	True	True	True	True	True	True
EQAEAEVASLNR	NP_001036816.1	TPM3	0.955659	0.972878	0.98544	0.91219	0.98544	0.732609	0.681423	0.741986	0.705387	0.681423	True	True	True	True	True	True	True	True
LLATQTAAELSK	NP_066553.3	NDUFV3	0.780995	0.997114	0.945599	0.972879	0.997114	0.232565	0.20034	0.131157	0.00490216	0.00490216	True	True	True	True	True	True	True	True
ELNSNHDGADETSEKEQQEAIEHIDEVQNEIDR	NP_003002.2	SET	0.262478	0.299679	0.304656	0.147099	0.304656	0.289337	0.322122	0.247001	0.388608	0.247001	True	True	True	False	True	True	True	False
SCSSSCAVHDLIFWR	NP_001252520.1	RTN3	0.348342	0.374153	0.0863836		0.374153	0.997813	1.03173	1.16258	0.989873	0.989873	True	True	True	False	True	True	True	False
AACLESAQEPAGAWGNK	NP_001230829.1	HDLBP	0.513751	0.517137	0.523424	0.444581	0.523424	0.56775	0.635585	0.665767	0.574442	0.56775	True	True	True	False	True	True	True	False
AEPGAPPAGGGLGGR	NP_001353602.1	DPY19L1	0.432432	0.611937	0.58062	0.515274	0.611937	0.303178	0.219514	0.247152	0.293853	0.219514	True	True	True	False	True	True	True	False
EMDEQIR	NP_001036817.1	TPM3	0.557732	0.575163	0.714444	0.389324	0.714444	0.378585	0.395065	0.437166	0.416425	0.378585	True	True	True	False	True	True	True	False
LKDLEDSTLR	NP_710154.1	IKBIP	0.639177	0.74685	0.68325		0.74685	0.0917731	0.0941174	0.0552195	0.141692	0.0552195	True	True	True	False	True	True	True	False
QKGDTPASATAGDTLSVPAPAVQPEESLK	NP_001093640.1	IMMT	0.635389	0.748486	0.409597	0.681424	0.748486	0.0810751	0.0948856	0.0717721	0.108923	0.0717721	True	True	True	False	True	True	True	False
SLEEMNINTDIFK	NP_710154.1	IKBIP	0.573969	0.615069	0.772033		0.772033	0.52086	0.534164	0.540332	0.659958	0.52086	True	True	True	False	True	True	True	False
TAMEVEAPSKPAR	NP_001273015.1	C11orf98	0.834121	0.230405	0.790334	0.492155	0.834121	0.281862	0.269316	0.303677	0.398263	0.269316	True	True	True	False	True	True	True	False
GEISSHELNNVQDNEMLR	NP_001036002.1	SLC9A6	0.848755	0.60355	0.799276		0.848755	0.493977	0.465037	0.439233	0.521218	0.439233	True	True	True	False	True	True	True	False
MTEEEVEMLVAGHEDSNGCINYEELVR	NP_524147.2	MYL6	0.552201	0.649575	0.710832	0.885527	0.885527	1.0341	1.26763	1.1424	1.84886	1.0341	True	True	True	False	True	True	True	False
LAFAYLEDLHSEFDEQHGK	NP_004883.3	SEC22B	0.92013	0.890589	0.929956		0.929956	0.673711	0.724154	0.790556	0.80524	0.673711	True	True	True	False	True	True	True	False
GASDVGAGEPGPER	NP_001353602.1	DPY19L1	0.93505	0.932595	0.831839	0.750012	0.93505	0.684639	0.738146	0.70831	0.697474	0.684639	True	True	True	False	True	True	True	False
SVGLDFSLPGMEHVYGIPEHADNLR	NP_001265121.1	GANAB	0.907135	0.862689	0.834702	0.94555	0.94555	0.686513	0.914328	0.95961	0.709513	0.686513	True	True	True	False	True	True	True	False
MLEHLSSLPTQMDYK	NP_054760.4	SPCS1	0.959434	0.943158	0.945294	0.740167	0.959434	1.01147	0.910338	0.919096		0.910338	True	True	True	False	True	True	True	False
SSPVFQIPK	NP_001381077.1	MKKS	0.447844	0.885063	0.964916	0.924268	0.964916	0.00106065	0.0719528	0.0219212	0.0202282	0.00106065	True	True	True	False	True	True	True	False
GGGGYGGSGDGYNGFGNDGSNFGGGGSYNDFGNYNNQSSNFGPMK	NP_001011724.1	HNRNPA1L2	0.947484	0.873082	0.972592	0.925827	0.972592	1.18338	1.21749	1.09884	1.25121	1.09884	True	True	True	False	True	True	True	False
NDLVEALKR	NP_001269091.1	CAPZB	0.856424	0.919483	0.814239	0.973431	0.973431	0.652906	0.885176	0.8517	1.27906	0.652906	True	True	True	False	True	True	True	False
NLLDFLK	NP_000909.2	P4HB	0.77987	0.775228	0.974484	0.951244	0.974484	0.804473	0.617477	0.438565	0.607497	0.438565	True	True	True	False	True	True	True	False
QQGPILTK	NP_001131145.1	ILF3	0.981153	0.74442	0.925752	0.98497	0.98497	0.780828	0.676881	0.761663	0.756917	0.676881	True	True	True	False	True	True	True	False
IDADKDGFVTEGELK	NP_001124146.1	CALU	0.678409	0.570456	0.496484	0.667212	0.678409	0.129094	0.212751	0.221484	0.155584	0.129094	True	True	False	True	True	True	False	True
ASEEAFVK	NP_001351055.1	CLTB	0.713618	0.738054		0.502599	0.738054	0.627841	0.603395	0.626389	0.602781	0.602781	True	True	True	True	True	True	False	True
DYLQLLR	NP_001380963.1	SLC35A4	0.993691	0.923441	0.990915	0.997908	0.997908	0.293285	0.218956	0.258836	0.193439	0.193439	True	True	False	True	True	True	False	True
KQPPVSPGTALVGSQEPSEVPTPK	NP_001306009.1	HMGA1	0.349438	0.404939	0.473792		0.473792	0.92225	0.796653	0.834747		0.796653	True	True	False	False	True	True	False	False
SAPAQAPTSGADLSAHLWAR	NP_001127703.1	NT5DC2	0.308002	0.401844	0.432911	0.618543	0.618543	0.416749	0.42927	0.518246	0.398164	0.398164	True	True	False	False	True	True	False	False
VPDVQDGELQLR	XP_011515432.1	PLEC	0.707105	0.560353			0.707105	0.0823935	0.120955	0.114841	0.18201	0.0823935	True	True	False	False	True	True	False	False
VAPQNDSFGTQLPPMHQQQR	NP_001362984.1	FUBP1	0.791204	0.744661			0.791204	0.020912	0.0118138	0.0395412		0.0118138	True	True	False	False	True	True	False	False
GSPIDVLHGLIR	NP_001358518.1	WIZ	0.742756	0.814605			0.814605	1.25617	1.4073	1.53998		1.25617	True	True	False	False	True	True	False	False
NDSLVTPSPQQAR	NP_001263991.1	MFF	0.64761	0.765597	0.638659	0.836356	0.836356	0.524353	0.37357	0.566376	0.447464	0.37357	True	True	False	False	True	True	False	False
SIQEAPAVSEDLVIR	NP_001254507.1	TOR1AIP1	0.840861	0.82197			0.840861	0.310041	0.333643			0.310041	True	True	False	False	True	True	False	False
GVEAGPDLLQ	NP_001153145.1	SYNCRIP	0.721305	0.85281		0.767874	0.85281	1.56136	1.55171	1.52269	1.42435	1.42435	True	True	True	False	True	True	False	False
EVQDPAPAQVQAQ	NP_115488.2	MRPL43	0.750627	0.876774		0.645217	0.876774	0.908693	0.721548	0.963199	0.895195	0.721548	True	True	False	False	True	True	False	False
VRPDEIMR	NP_001070151.1	UBTF	0.887882	0.89145	0.894016		0.894016	1.43897	1.3558	1.51579		1.3558	True	True	False	False	True	True	False	False
MQSLNEK	NP_710154.1	IKBIP	0.993342	0.887253			0.993342	0.112344	0.228891	0.0686627		0.0686627	True	True	False	False	True	True	False	False
GFLAGYVVAK	NP_001380963.1	SLC35A4	0.95153	0.960953	0.983381	0.995234	0.995234	0.160165	0.11251	0.227508	0.226496	0.11251	True	True	False	False	True	True	False	False
QSSGPGASSGTSGDHGELVVR	NP_001123528.1	EEF1D	0.574791	0.369368	0.33844	0.545423	0.574791	0.771388	0.728702	0.763396	0.6266	0.6266	True	False	True	True	True	False	True	True
GGTQEPAPVPAEPFDNTTYK	NP_066553.3	NDUFV3	0.459404		0.719691	0.591537	0.719691	0.184086	0.312893	0.135434	0.016253	0.016253	True	False	True	True	True	False	True	True
AAGQYSTSYAQQK	NP_001341592.1	OPA1	0.619272		0.786517	0.723146	0.786517	0.160157	0.356891	0.191776	0.0780486	0.0780486	True	False	True	True	True	False	True	True
VVGAVIDQGLITR	NP_001273015.1	C11orf98	0.906765	0.0803225	0.939214	0.9628	0.9628	0.421757	0.407687	0.412679	0.374481	0.374481	True	False	True	True	True	False	True	True
HEEFEEGCK	NP_001376656.1	GLOD4	0.221766		0.29531	0.218296	0.29531	0.00889589	0.00603232	0.208716	0.0285667	0.00603232	True	True	True	False	True	False	True	False
IIEAAHQVGEDEISLSTLGR	NP_001271144.1	TRIP12	0.21058		0.321038		0.321038	0.662353	0.671496	0.621604		0.621604	True	False	True	False	True	False	True	False
EQGIHSLEVLITR	NP_001245321.1	CLPB	0.236406		0.416379		0.416379	0.161928	0.201327	0.348213	0.213587	0.161928	True	False	True	False	True	False	True	False
GSPAPAVLAEEAR	NP_066553.3	NDUFV3	0.275824		0.476846	0.277468	0.476846	0.393066	0.398702	0.316079	0.387297	0.316079	True	False	True	False	True	False	True	False
VASPSPSGSVLFTDEGVPK	NP_066553.3	NDUFV3	0.608046		0.627164	0.718325	0.718325	0.0124548		0.0129417	0.0115509	0.0115509	True	False	True	False	True	False	True	False
INGGGGGSVPGIER	XP_005272536.1	HNRNPM	0.725538	0.700563	0.743103	0.644875	0.743103	0.25855	0.141322	0.22453	0.215612	0.141322	True	False	True	False	True	False	True	False
AEGQLQASPPGAAEGHLEKPVPEPQR	NP_066553.3	NDUFV3	0.463296		0.682545	0.75859	0.75859	0.0319095		0.08677	0.0173748	0.0173748	True	False	True	False	True	False	True	False
AEAAAAAMATPARPGEAEDAAERPLQDEPAAAAGPGK	NP_149080.2	ZCCHC3	0.865858		0.728325		0.865858	1.51751		1.62934		1.51751	True	False	True	False	True	False	True	False
QEDAPMIEPLVPEEK	NP_001268463.1	EPB41L3	0.648332		0.875453	0.890072	0.890072	0.696608		0.670165	0.670468	0.670165	True	False	True	False	True	False	True	False
NDDIPEQDSLGLSNLQK	NP_001381077.1	MKKS	0.80275		0.921843		0.921843	1.38706	1.38817	1.4493	1.20287	1.20287	True	True	True	False	True	False	True	False
DSMSAAEVGTGQYATTK	NP_001268462.1	EPB41L3	0.865594		0.933518	0.844561	0.933518	1.16789		1.23121	1.00307	1.00307	True	False	True	False	True	False	True	False
LLVSQPR	XP_024309489.1	SLCO2A1	0.997276		0.979974		0.997276	0.358438	0.40965	0.274419	0.483774	0.274419	True	False	True	False	True	False	True	False
GFGDSFGR	NP_001288139.2	MYEF2	0.980756	0.980103	0.998166		0.998166	1.69665	1.73	1.65532		1.65532	True	False	True	False	True	False	True	False
HPPQPQPQPQPQPQPEPSPWGPLDDVR	NP_001341932.1	MMP24OS	0.157194			0.212514	0.212514	0.918514			0.809543	0.809543	True	False	False	True	True	False	False	True
GAPEPAQTQPQPQPQPAAPEGPEQPR	NP_001341932.1	MMP24OS	0.735216	0.666866	0.203778	0.68547	0.735216	0.826844	0.756745	1.0477	0.468721	0.468721	True	False	False	True	True	False	False	True
SCSVTDAVAEQGHLPPPSVAYVHTTPGLPSGWEER	NP_001138441.1	NEDD4L	0.137253				0.137253	0.137873				0.137873	True	False	False	False	True	False	False	False
VADSDYEAICK	NP_001002811.2	PDE4DIP	0.193321	0.229215	0.217425		0.229215	1.95857	1.85015	1.8291	1.79613	1.79613	True	False	False	False	True	False	False	False
RPESPGDAEAAAAAAPGAPGGR	NP_001364961.1	SNX25	0.265818				0.265818	0.432429				0.432429	True	False	False	False	True	False	False	False
ISTVPTQPDNPFSHPDK	NP_001276537.1	SYTL2	0.385579				0.385579	1.53734				1.53734	True	False	False	False	True	False	False	False
IIEDGDGAGAETPVIENR	NP_001302436.2	PCM1	0.409694	0.144498			0.409694	0.698883	0.871824			0.698883	True	False	False	False	True	False	False	False
TLLQKPHVDITDPEKPHQPK	NP_066553.3	NDUFV3	0.473459				0.473459	1.77895		1.84911		1.77895	True	False	False	False	True	False	False	False
NLPSNPLEFNPDVLK	NP_001354702.1	ESYT2	0.516132				0.516132	1.05403				1.05403	True	False	False	False	True	False	False	False
KIFVGGLNPEATEEK	NP_004490.2	HNRNPAB	0.537967	0.4102		0.564911	0.564911	0.617416	0.476397	0.561828	0.132702	0.132702	True	False	False	False	True	False	False	False
EAAEAESGMAPGGPGEGDGSLVNASR	XP_011531792.1	DHX30	0.320939		0.623804		0.623804	0.722429	0.743808	0.889351		0.722429	True	False	False	False	True	False	False	False
TDTAADGETTATEELEK	NP_001268463.1	EPB41L3	0.624348		0.656715	0.507155	0.656715	1.26856		1.34077	1.22242	1.22242	True	False	False	False	True	False	False	False
TQQFFDEAELHHQQMADPDLLEESSSLLEPSEMGR	NP_001123492.1	ATP6V0A1	0.664595				0.664595	0.135619				0.135619	True	False	False	False	True	False	False	False
VESILPSSLWHQLTR	NP_001356527.1	ST7	0.672533				0.672533	1.40233				1.40233	True	False	False	False	True	False	False	False
MQLVQESEEK	NP_001295350.1	PIGBOS1	0.680231				0.680231	0.0099603	0.047763	0.0543625		0.0099603	True	False	True	False	True	False	False	False
RVEDEVNSGVGQDGSLLSSPFLK	NP_001380963.1	SLC35A4	0.683935				0.683935	0.327099	0.341369	0.400742		0.327099	True	False	False	False	True	False	False	False
ELNSNHDGADETSEK	NP_003002.2	SET	0.694022	0.156598	0.267002	0.568698	0.694022	0.014891	0.0894156	0.0201639	0.0100883	0.0100883	True	False	False	False	True	False	False	False
LGPPGLPPLPGPK	NP_001171501.1	SF1	0.69625				0.69625	1.02212	1.04966	1.06926		1.02212	True	True	False	False	True	False	False	False
KVASPSPSGSVLFTDEGVPK	NP_066553.3	NDUFV3	0.5112			0.702396	0.702396	0.191191		0.203708	0.0841646	0.0841646	True	False	False	False	True	False	False	False
LGMIVDKIDADKDGFVTEGELK	NP_001124146.1	CALU	0.704026			0.488037	0.704026	0.656362	0.641155	0.68906	0.550027	0.550027	True	False	True	False	True	False	False	False
AVSEDVSNGSSGSPSPGDTLPWNLGK	NP_000436.2	PLEC	0.767457				0.767457	0.328498		0.451462		0.328498	True	False	False	False	True	False	False	False
STNVIVDSGGGLLKPTVASQNQNLPVAK	XP_005274380.1	PICALM	0.777424	0.765759		0.729633	0.777424	0.51275	0.476863	0.531479	0.47308	0.47308	True	False	False	False	True	False	False	False
KLAFAYLEDLHSEFDEQHGK	NP_004883.3	SEC22B	0.788948			0.775466	0.788948	1.50408	1.41893	1.59635	1.26303	1.26303	True	True	False	False	True	False	False	False
GEVTEMFSYESSAEILPHTPR	NP_848695.1	HM13	0.806039				0.806039	0.529424				0.529424	True	False	False	False	True	False	False	False
GYATDESTVSSVQGSR	XP_005247870.2	FXR1	0.654411	0.652098	0.808094	0.54143	0.808094	1.38272	1.26004	1.44612	1.27647	1.26004	True	False	False	False	True	False	False	False
AIQNEISSLKDER	NP_958781.1	PLEC	0.820907	0.317469	0.784888		0.820907	0.293539	0.375697	0.392663		0.293539	True	False	False	False	True	False	False	False
SGGGAGSNGSVLDPAER	NP_000436.2	PLEC	0.822284			0.751206	0.822284	0.667941			0.61298	0.61298	True	False	False	False	True	False	False	False
VEDEVNSGVGQDGSLLSSPFLK	NP_001380963.1	SLC35A4	0.84228	0.535327		0.767821	0.84228	0.262202	0.0415488		0.0389431	0.0389431	True	False	False	False	True	False	False	False
HIHSQVTVQINSAEQEIK	NP_710154.1	IKBIP	0.835868	0.86194	0.841355		0.86194	0.709212				0.709212	True	True	True	False	True	False	False	False
EELEEEQRTEE	NP_001350698.1	MXRA7	0.825285		0.866456	0.874183	0.874183	1.25453	1.29756	1.49424	1.34296	1.25453	True	False	False	False	True	False	False	False
ALLISTGYSLGEAEFNR	NP_001308962.1	ACTN4	0.896654				0.896654	0.127868			0.0721265	0.0721265	True	False	False	False	True	False	False	False
HFIAEYDTSTQDFGEPF	NP_001137260.1	PPHLN1	0.918073				0.918073	0.879423				0.879423	True	False	False	False	True	False	False	False
PSSSPVIFAGGQAYTIQGQYAIPQPDLTK	NP_001092090.1	PCBP2	0.918815		0.183883		0.918815	0.00445676	0.0804147	0.0187126		0.00445676	True	False	False	False	True	False	False	False
LGPFFTQVH	XP_005246524.1	GLS	0.921661			0.33895	0.921661	0.277146			0.0667364	0.0667364	True	False	False	False	True	False	False	False
GTANIQLHGPPR	NP_001309172.1	BSG	0.852905	0.640029		0.946674	0.946674	0.794186	0.805006	0.914197	0.808522	0.794186	True	False	False	False	True	False	False	False
EDAQEIADTPSGDK	NP_001350043.1	ANXA6	0.948687	0.780263	0.3112	0.850017	0.948687	1.12885	1.14779	1.2074	1.12578	1.12578	True	False	False	False	True	False	False	False
LGMIVDK	NP_001124146.1	CALU	0.950762		0.72745	0.822719	0.950762	0.268658		0.229007	0.321409	0.229007	True	False	False	False	True	False	False	False
DGFVTEGELK	NP_001124146.1	CALU	0.951852			0.947822	0.951852	1.12271			1.20685	1.12271	True	False	False	False	True	False	False	False
VNLTLGSIWDK	NP_001265121.1	GANAB	0.880304	0.964009		0.909893	0.964009	1.09623	0.908564	0.868468	1.02363	0.868468	True	False	False	False	True	False	False	False
AALLDQALSNAR	NP_001380991.1	MACF1	0.878944			0.982453	0.982453	0.93966	1.02252	0.976136	0.877244	0.877244	True	True	True	False	True	False	False	False
GHEVTLVSR	NP_001374251.1	SDR39U1	0.982593				0.982593	0.308459	0.147436			0.147436	True	False	False	False	True	False	False	False
DLEDSTLR	NP_710154.1	IKBIP	0.996671	0.994113			0.996671	1.59722	1.58685	1.63409		1.58685	True	False	False	False	True	False	False	False
VVDLLYWR	NP_001308788.1	RTN4	0.997431				0.997431	0.40021		0.143128		0.143128	True	False	False	False	True	False	False	False
SVQTFADK	NP_001269091.1	CAPZB		0.918155	0.918345	0.798536	0.918345	0.459124	0.471108	0.578961	0.537585	0.459124	True	True	True	True	False	True	True	True
NDLVEALK	NP_001269091.1	CAPZB		0.828536	0.957633	0.960178	0.960178	1.78913	1.85638	1.80709	1.90236	1.78913	True	True	True	True	False	True	True	True
TIDDLEDKLK	NP_001036816.1	TPM3		0.912973	0.593133	0.985203	0.985203	0.318856	0.405381	0.413505	0.415426	0.318856	True	True	True	True	False	True	True	True
QGSKDPAEGDGAQPEETPR	NP_001265121.1	GANAB	0.700259	0.648916	0.683402		0.700259	0.161488	0.305931	0.258908	0.0036184	0.0036184	False	True	True	False	False	True	True	False
TLEGIQYDNSILK	NP_710154.1	IKBIP	0.622834	0.687249	0.784989	0.719477	0.784989	0.190032	0.157743	0.177068	0.209259	0.157743	False	True	True	False	False	True	True	False
EESREPAPASPAPAGVEIR	NP_001184223.1	DPYSL3		0.829106	0.811366		0.829106		0.460498	0.458674	0.521113	0.458674	False	True	True	False	False	True	True	False
YSVDPSIVNISDEMAK	NP_001245308.1	SLC4A7		0.658354	0.848935		0.848935	0.224886	0.265834	0.198101		0.198101	False	True	True	False	False	True	True	False
HSFGPLDYESLQQELALK	NP_001243239.1	GLS		0.722077		0.624799	0.722077	0.41606	0.608793	0.815638	0.505396	0.41606	True	True	False	True	False	True	False	True
VVEHPEFLK	NP_000168.1	GSN	0.623902	0.86138		0.962486	0.962486	1.47646	1.46615	1.44398	1.07007	1.07007	False	True	True	True	False	True	False	True
VPQPEGLGR	NP_958786.1	PLEC		0.989013		0.980302	0.989013	0.795215	0.709638		0.770007	0.709638	False	True	False	True	False	True	False	True
AELSEGQVR	NP_000357.3	TPM1		0.997148		0.997261	0.997261	0.250906	0.347164	0.399044	0.238554	0.238554	True	True	False	True	False	True	False	True
LEEEQHALFAR	NP_710154.1	IKBIP	0.165798	0.455299	0.35751		0.455299		0.379121	0.472964		0.379121	False	True	False	False	False	True	False	False
ASSQSAPSPDVGSGVQT	NP_001070867.1	PNKD	0.480155	0.444906	0.408015	0.434746	0.480155	0.00985839	0.116095	0.116771	0.13664	0.00985839	False	True	False	False	False	True	False	False
QGVDDAFYTLVR	NP_001356716.1	KRAS		0.490846	0.341002	0.332323	0.490846	0.00762395	0.0248103	0.00897368	0.112363	0.00762395	False	True	False	False	False	True	False	False
EKDSPTPETFQMLSPPK	NP_891988.1	PLOD2		0.598752			0.598752		0.10947			0.10947	False	True	False	False	False	True	False	False
ENEQGEVDMESHR	NP_001308297.1	CD99-2	0.144939	0.615551			0.615551		0.591475			0.591475	False	True	False	False	False	True	False	False
SLQEQADAAEER	NP_001018008.1	TPM1	0.542867	0.625824	0.63949		0.63949	0.551125	0.602941	0.725733	0.510264	0.510264	False	True	False	False	False	True	False	False
IMDQTLK	NP_000357.3	TPM1		0.666424			0.666424	0.692961	0.576364			0.576364	False	True	False	False	False	True	False	False
SVTDYAQQNPAAQIPAR	NP_001355065.1	MYO6		0.670326	0.678654	0.520635	0.678654	0.039504	0.00759925	0.0243779	0.142352	0.00759925	True	True	False	False	False	True	False	False
IIIEDLLEATR	NP_006827.1	GCN1	0.694604	0.646513	0.68998	0.582864	0.694604	0.0174958	0.0169559	0.465184	0.260146	0.0169559	False	True	False	False	False	True	False	False
TSSEDNLYLAVLR	NP_958786.1	PLEC		0.701243		0.343858	0.701243		0.0514685		0.0883415	0.0514685	False	True	False	False	False	True	False	False
EGVIEAGAFQGGQR	NP_001020764.1	ARFIP1	0.746931	0.649052			0.746931	1.10652	1.1304		1.23452	1.10652	False	True	False	False	False	True	False	False
ALSEFFK	NP_001157789.1	FLNB		0.758034			0.758034	0.0766875	0.0284395			0.0284395	True	True	False	False	False	True	False	False
IDSPGFKPASQQVYR	NP_001287955.1	TJP1		0.78651			0.78651		0.177558			0.177558	False	True	False	False	False	True	False	False
ESLELEDPSSGLGVTK	NP_001020330.1	CD74		0.789052			0.789052		0.48857			0.48857	False	True	False	False	False	True	False	False
YVTAFNGELEDYMSDR	NP_006288.2	XRCC1		0.785786	0.808839	0.811278	0.811278		0.20039	0.265565	0.25725	0.20039	False	True	False	False	False	True	False	False
GPQAGLGPR	NP_004944.3	EIF4G1	0.311455	0.695246	0.804652	0.827929	0.827929	0.365978	0.325516	0.478347	0.341169	0.325516	False	True	False	False	False	True	False	False
AQDLPMVTSELYPPQLK	NP_001171725.1	ESYT1		0.875472			0.875472		0.883519			0.883519	False	True	False	False	False	True	False	False
ETAEADVASLNR	NP_001018008.1	TPM1		0.925543			0.925543	0.927084	0.778941	0.832011		0.778941	False	True	False	False	False	True	False	False
STLLINQPQYAWLK	NP_001173.2	ALDH7A1		0.931224		0.920695	0.931224	0.240606	0.41441	0.412867	0.426462	0.240606	True	True	False	False	False	True	False	False
SIDDLEEK	NP_001018004.1	TPM1		0.934054			0.934054		0.883092			0.883092	False	True	False	False	False	True	False	False
KMEDLTMQMFNMEDDMLK	NP_710154.1	IKBIP	0.941627	0.872131		0.651369	0.941627	0.00255192	0.138313		0.443452	0.00255192	False	True	False	False	False	True	False	False
SWASPVYTEADGTFSR	NP_005349.3	LMO7		0.947965			0.947965	1.1476	1.13689			1.13689	False	True	False	False	False	True	False	False
SSSMNPTETK	NP_001035905.1	CAST	0.949891	0.762679			0.949891	0.73951	0.465277	0.703872		0.465277	False	True	False	False	False	True	False	False
TIDDLEDK	NP_001036816.1	TPM3	0.758832	0.86963	0.863311	0.95455	0.95455	1.22531	1.0425	1.13428	1.14326	1.0425	False	True	False	False	False	True	False	False
LFEELVR	NP_001193725.1	PKM		0.961379		0.960784	0.961379	0.421956	0.345984		0.33344	0.33344	True	True	False	False	False	True	False	False
EAEAAMFHR	NP_001193725.1	PKM		0.99223		0.751527	0.99223	0.312487	0.305313	0.258561	0.21451	0.21451	True	True	True	False	False	True	False	False
LSDYEPK	NP_710154.1	IKBIP	0.967819	0.997909			0.997909	1.1389	1.08392	1.09245	1.05818	1.05818	False	True	False	False	False	True	False	False
LYERDFQTCGDSNSGLGFSLK	NP_001171634.3	HADH		0.99949			0.99949		0.87358			0.87358	False	True	False	False	False	True	False	False
SWHDVQVSSAYK	NP_001230821.1	TPD52L2	0.769489	0.321703	0.144682	0.985874	0.985874	0.0892189		0.0246995	0.0654853	0.0246995	False	True	True	True	False	False	True	True
LGLSAIVRPSSIR	NP_001271330.1	TAMM41	0.220288	0.379095	0.657796	0.538513	0.657796	0.701671	0.492545	0.65144	0.411062	0.411062	False	False	True	False	False	False	True	False
TEEAAADGGGGMQNEPLTPGYHGFPAR	NP_001076047.2	RBFOX2			0.663118	0.703005	0.703005	0.26845	0.185925	0.21062	0.327938	0.185925	False	False	True	False	False	False	True	False
IIEPNEVTHSGDTGVETDGR	NP_001161076.1	XPNPEP1			0.726095	0.845854	0.845854		0.0406237	0.0764714	0.0124572	0.0124572	False	False	True	False	False	False	True	False
MKETIMNQEK	NP_001032726.1	BTF3	0.552654	0.695738	0.7993	0.881191	0.881191	0.49978	0.231936	0.250687	0.0516391	0.0516391	False	False	True	False	False	False	True	False
GPDEEAVVDLGK	NP_001245308.1	SLC4A7			0.901856		0.901856	1.21365	1.19559	1.30563		1.19559	False	True	True	False	False	False	True	False
IDASKNEEDEGK	NP_001003810.1	HNRNPD		0.104612	0.954643		0.954643			0.10334		0.10334	False	False	True	False	False	False	True	False
NAENFDR	NP_002729.2	PRKCB			0.982463		0.982463			0.928147		0.928147	False	False	True	False	False	False	True	False
VLGWPLR	NP_001269595.1	MICAL2		0.887813	0.994556		0.994556	0.626481	0.586978	0.499463	0.557059	0.499463	False	False	True	False	False	False	True	False
VASGGGGVGDGVQEPTTGNWR	NP_001265392.1	DNM1L	0.537557			0.511658	0.537557	0.326195	0.342913		0.229826	0.229826	False	False	False	True	False	False	False	True
EAPPPLSPPQPASPAEEDKMPPYDEQTQAFIDAAQEAR	NP_001276032.1	PRKCSH	0.56052		0.610221	0.650552	0.650552	0.936645	1.01105	0.865241	1.34657	0.865241	False	False	False	True	False	False	False	True
RGSIGENQIKDEK	NP_004333.1	CALD1	0.842609		0.530072	0.846995	0.846995	0.192852	0.242955	0.208673	0.130803	0.130803	False	False	False	True	False	False	False	True
RQQDPSPGSNLGGGDDLK	NP_001355636.1	CBFB	0.755944			0.867992	0.867992	0.033279	0.0956283		0.00125299	0.00125299	False	False	False	True	False	False	False	True
VQIVYKPVDLSK	NP_001116538.2	MAPT				0.877235	0.877235				0.591053	0.591053	False	False	False	True	False	False	False	True
KETSGTQGIEGHLK	NP_066553.3	NDUFV3			0.829219	0.88726	0.88726	0.72255		9.39393	0.244078	0.244078	False	False	False	True	False	False	False	True
QVKDTDDIESPK	NP_001106190.1	LIMCH1		0.00279558			0.00279558						False	False	False	False	False	False	False	False
KPGPPHR	NP_055469.3	SDC3				0.00395914	0.00395914						False	False	False	False	False	False	False	False
VPPPGLK	NP_001254479.2	TTN				0.00988852	0.00988852						False	False	False	False	False	False	False	False
KYQQKLEQEENPGNDNTQLAQK	NP_001166184.1	GOLGA4				0.0107075	0.0107075						False	False	False	False	False	False	False	False
KPEVQFQQEAGEVPK	NP_001381376.1	SYTL2		0.0118937		0.00623811	0.0118937						False	False	False	False	False	False	False	False
PPGPLGK	NP_056534.2	COL5A3				0.0146586	0.0146586						False	False	False	False	False	False	False	False
GRRWLGGPGR	XP_024307243.1	GTF2F1			0.0272549	0.0301636	0.0301636						False	False	False	False	False	False	False	False
APAAAAAAAAAAAGAGGPR	XP_024310129.1	UBE2QL1		0.0336053			0.0336053						False	False	False	False	False	False	False	False
CTKEEHLCTQR	NP_001036816.1	TPM3				0.0363636	0.0363636						False	False	False	False	False	False	False	False
LSPVISPR	NP_001184147.1	PDE4D	0.0206236			0.0374638	0.0374638						False	False	False	False	False	False	False	False
PEPSKSAPAPK	NP_003511.1	H2BC15			0.0549872		0.0549872						False	False	False	False	False	False	False	False
EQVDASNCLGEAEK	NP_001165899.1	KLHL7		0.0566609			0.0566609						False	False	False	False	False	False	False	False
TLVVPLR	NP_001254479.2	TTN	0.0845327				0.0845327						False	False	False	False	False	False	False	False
FKDLSFQEEYSTLFPASAQP	NP_663783.1	SYNGR1	0.0942214				0.0942214						False	False	False	False	False	False	False	False
EGAPIEPDPPVSHWKPEAVYYEDGAR	NP_001164015.1	PGAM5		0.0947698			0.0947698						False	False	False	False	False	False	False	False
DCDLQEDEACYNCGR	NP_001120665.1	CNBP				0.125642	0.125642						False	False	False	False	False	False	False	False
EFQLWEEQLHSYPHK	NP_062535.2	YLPM1		0.127537			0.127537						False	False	False	False	False	False	False	False
KAELESPK	NP_001339843.1	PPP2R5C	0.127807				0.127807						False	False	False	False	False	False	False	False
IAVLGGS	NP_001033.1	SLC2A4		0.130642			0.130642						False	False	False	False	False	False	False	False
TLAATWDDHSR	XP_024307588.1	PTPRT		0.150816			0.150816						False	False	False	False	False	False	False	False
TITAEIPGHLDPGFLASDK	NP_001008240.1	C18orf25				0.153918	0.153918						False	False	False	False	False	False	False	False
ASDPGLPAVFLRPGAGIPR	XP_006712164.1	CAD			0.16842		0.16842						False	False	False	False	False	False	False	False
GAEPETGSAVSAAQCQGPTR	NP_001305896.1	EIF2B4				0.182756	0.182756						False	False	False	False	False	False	False	False
VEHNQVETSEHFR	NP_001294904.1	TMPO	0.187682				0.187682						False	False	False	False	False	False	False	False
ALSGSTEPCAQLSISSIGVVGTAEDNR	NP_001077861.1	DDT				0.19359	0.19359						False	False	False	False	False	False	False	False
PKPGPGK	XP_016859746.1	TRAPPC12	0.184066		0.196986	0.148703	0.196986						False	False	False	False	False	False	False	False
MDSPFLELWQSK	NP_055513.2	TMEM63A	0.164605		0.199665		0.199665						False	False	False	False	False	False	False	False
SHMMDVQQGSTQDSAIKDFVLK	NP_001358173.1	PDIA4				0.209015	0.209015						False	False	False	False	False	False	False	False
ELSEIMHEQICPLEEK	NP_001353606.1	DOCK9				0.213028	0.213028						False	False	False	False	False	False	False	False
RSAAEMYGSSFDLDYDFQR	NP_001070911.1	HNRNPC				0.219684	0.219684						False	False	False	False	False	False	False	False
SITSDEVNFLVYR	NP_001132938.1	TBL1X		0.22021			0.22021						False	False	False	False	False	False	False	False
HLEVLQQQLLQEQAMLLHDHR	NP_001229489.1	MAP4K4		0.224566			0.224566						False	False	False	False	False	False	False	False
LFGDILK	NP_001127845.1	NT5C2		0.176151	0.236493		0.236493						False	False	False	False	False	False	False	False
QLNVNAKPFVPNVHAAEFVPSFLR	NP_001123478.2	GSPT1				0.243762	0.243762						False	False	False	False	False	False	False	False
HLGDSSLATDLPSAK	NP_001341154.1	ANK2			0.244377		0.244377						False	False	False	False	False	False	False	False
TDGDYDYLIK	NP_001362256.1	RAB27B	0.237536		0.106909	0.245096	0.245096						False	False	False	False	False	False	False	False
TLDFDALSVGQR	NP_001184223.1	DPYSL3				0.246945	0.246945						False	False	False	False	False	False	False	False
APQDVEMKDLEDES	NP_001273015.1	C11orf98	0.169824		0.26135	0.0978319	0.26135						False	False	False	False	False	False	False	False
DKPPLTDIGVLYEGK	NP_001317569.1	DENND4C				0.273754	0.273754						False	False	False	False	False	False	False	False
PFPVTTQGSQQTQPPQK	NP_001238935.1	PAPOLA				0.274525	0.274525						False	False	False	False	False	False	False	False
SAEDDEKPDQKPVTNECVPR	NP_001276537.1	SYTL2	0.276554				0.276554						False	False	False	False	False	False	False	False
SLPAAAMAR	NP_001171501.1	SF1		0.284377			0.284377						False	False	False	False	False	False	False	False
LLGGEEPVR	XP_011537275.2	FMNL3				0.290036	0.290036						False	False	False	False	False	False	False	False
LFYSFFK	NP_067000.1	LSM2				0.29218	0.29218						False	False	False	False	False	False	False	False
RTDEDAVLMDGMTESDTASVNENGLGK	NP_001013456.1	FXR1			0.293623		0.293623						False	False	False	False	False	False	False	False
SYDPPCPGHWTPEAPGSGTTCPGLPR	NP_001263236.1	NOL3				0.299871	0.299871						False	False	False	False	False	False	False	False
SQPLQNVSTVLQKPNPLYNQNTDMVQK	NP_001182484.1	CLINT1	0.245982		0.306872	0.224648	0.306872						False	False	False	False	False	False	False	False
APPAAPAAEEPGNPGGPPR	NP_065939.2	KIAA1522				0.307026	0.307026						False	False	False	False	False	False	False	False
EDPGPGAGPSMAETEALSK	NP_001091990.1	HTATIP2		0.309764			0.309764						False	False	False	False	False	False	False	False
PCSEETPAISPSK	NP_001939.1	DUT		0.180653		0.323347	0.323347						False	False	False	False	False	False	False	False
ESSCDSTNEYMDMKPGVSYVVPTK	NP_001372214.1	KIT	0.32512				0.32512						False	False	False	False	False	False	False	False
PTGDFDSKPSWADQVEEEGEDDK	NP_003746.2	EIF3G			0.307665	0.328304	0.328304						False	False	False	False	False	False	False	False
SVELEEALPVTTAEGMAK	NP_006017.1	H1-10		0.329686			0.329686						False	False	False	False	False	False	False	False
KPPQLSEDDIWLK	NP_001004065.2	PALM2AKAP2				0.339254	0.339254						False	False	False	False	False	False	False	False
PVTVTRTTITTTTTSSSGLGSPMIVGSPR	NP_001018654.1	MYADM		0.341115			0.341115						False	False	False	False	False	False	False	False
VVWNSSTVQQK	NP_001268703.1	ZMYND8	0.341868				0.341868						False	False	False	False	False	False	False	False
EAAAAAAAAHQQALR	NP_001354639.1	MIDEAS			0.343882	0.312547	0.343882						False	False	False	False	False	False	False	False
DMGLQEMAGQLQAATHQGLHFIDQHR	NP_660183.1	PYCARD				0.344485	0.344485						False	False	False	False	False	False	False	False
AGPELLLDSNIR	NP_001381603.1	EMC3	0.346061				0.346061						False	False	False	False	False	False	False	False
ESAPQVLLPEEEK	NP_001106985.1	ARHGEF7			0.347603		0.347603						False	False	False	False	False	False	False	False
VLQELGPGNVQK	NP_001304161.1	MTCH2			0.349421		0.349421						False	False	False	False	False	False	False	False
EIKDSLAEVEEK	NP_001131023.1	LRRFIP1				0.350076	0.350076						False	False	False	False	False	False	False	False
TGYTPDEK	NP_001186916.1	NDUFB6				0.359578	0.359578						False	False	False	False	False	False	False	False
KAELEEK	NP_001128512.1	DCTN1	0.315966		0.366608		0.366608						False	False	False	False	False	False	False	False
AFAALPSSRPVYDIQSPDFAEELR	NP_874365.3	SCRIB				0.374572	0.374572						False	False	False	False	False	False	False	False
MSSVELDDELLDPDMDPPHPFPK	NP_001278.1	CLCN7			0.379188		0.379188						False	False	False	False	False	False	False	False
PLENLEEEGLPK	NP_001258708.1	PSMD6	0.380568	0.339501	0.318781	0.35604	0.380568						False	False	False	False	False	False	False	False
QVVSASYNSPIGLYSTSNIQDALHGQLR	NP_001107579.1	PDLIM3	0.381231			0.303461	0.381231						False	False	False	False	False	False	False	False
AFSPASPCAWNVCVTR	NP_001229827.1	PPP6R2				0.385831	0.385831						False	False	False	False	False	False	False	False
MCQGGDFTR	NP_001129261.2	PPIAL4C			0.394781		0.394781						False	False	False	False	False	False	False	False
PSETPQAEVGPTGCPHR	NP_000062.1	CBS				0.396451	0.396451						False	False	False	False	False	False	False	False
YTAIPQSGSPFPGSVQDPGLHVWR	NP_001243068.1	CAPG				0.401115	0.401115						False	False	False	False	False	False	False	False
GALLPSLAVTMTK	NP_061846.2	DPM3				0.401302	0.401302						False	False	False	False	False	False	False	False
DSSKGEDSAEETEAKPAVVAPAPVVEAVSTPSAAFPSDATAENVK	NP_001131145.1	ILF3	0.277052	0.186554	0.406104	0.175766	0.406104	4.08866	4.45619	3.92057	4.02338	3.92057	True	False	True	False	False	False	False	False
GVQPPNFSWVLPGR	NP_001306587.1	DUSP23				0.408425	0.408425						False	False	False	False	False	False	False	False
SAPAAAGGDKEAAAR	NP_115984.3	PPP1R9B		0.409559			0.409559						False	False	False	False	False	False	False	False
EAPPPLSPPQPASPAEEDK	NP_001276032.1	PRKCSH				0.412728	0.412728						False	False	False	False	False	False	False	False
VVPALITLSSDPEISVR	NP_001333158.1	RELCH				0.414949	0.414949						False	False	False	False	False	False	False	False
YTPQSPTYTPSSPSYSPSSPSYSPTSPK	NP_000928.1	POLR2A	0.416716				0.416716						False	False	False	False	False	False	False	False
PLAQLADPWQK	NP_004577.1	RPS6KA3				0.418886	0.418886						False	False	False	False	False	False	False	False
SAEDLTDGSYDDVLNAEQLQK	NP_001154481.1	ARMC10	0.421985				0.421985						False	False	False	False	False	False	False	False
PTGDFDSKPSWADQVEEEGEDDKCVTSELLK	NP_003746.2	EIF3G			0.240949	0.425561	0.425561						False	False	False	False	False	False	False	False
DSSQGPCEPLPGPLTQPR	NP_001263347.1	SEC16A		0.429522			0.429522						False	False	False	False	False	False	False	False
GTAAAAAAAAAAAAAGEGAR	NP_653200.2	NIPA1			0.42977		0.42977						False	False	False	False	False	False	False	False
ESFTPTEEHVLVVR	NP_001164554.1	SMPD4	0.431444				0.431444						False	False	False	False	False	False	False	False
GEDSAEETEAKPAVVAPAPVVEAVSTPSAAFPSDATAENVK	NP_001131145.1	ILF3	0.423452			0.436113	0.436113						False	False	False	False	False	False	False	False
PVTEKDLAEDAPWKK	NP_001157789.1	FLNB		0.437282			0.437282						False	False	False	False	False	False	False	False
ELIEIISGAAAL	NP_001001973.1	ATP5F1C		0.446384			0.446384						False	False	False	False	False	False	False	False
AGGGAGDPGLGAAAAPAPETR	NP_006825.1	RAB32			0.448024	0.42771	0.448024						False	False	False	False	False	False	False	False
LFENFYFGSLK	NP_001185727.1	ASCC1			0.450244		0.450244						False	False	False	False	False	False	False	False
PSTDLLMLK	NP_003892.2	SGPL1		0.230535	0.45222		0.45222						False	False	False	False	False	False	False	False
NYEGSPIK	NP_001032827.1	NPM1				0.452272	0.452272						False	False	False	False	False	False	False	False
PFLELDTNLPANRVPAGLEKR	NP_001077861.1	DDT				0.463332	0.463332						False	False	False	False	False	False	False	False
AACNGPYDGK	NP_001376656.1	GLOD4			0.47873	0.411139	0.47873						False	False	False	False	False	False	False	False
SENLHVSHILQK	NP_001130000.1	SERPINE2	0.479152				0.479152						False	False	False	False	False	False	False	False
LTNENLYFEELYADDPK	NP_001369276.1	MYO5A				0.483278	0.483278						False	False	False	False	False	False	False	False
DGGQQFSK	NP_001350632.1	GSTZ1				0.485234	0.485234						False	False	False	False	False	False	False	False
PGTTDQVPR	NP_001184223.1	DPYSL3				0.488703	0.488703						False	False	False	False	False	False	False	False
PKHEFSVDMTCGGCAEAVSR	NP_004036.1	ATOX1				0.489483	0.489483						False	False	False	False	False	False	False	False
IQNILSEKPTVTTVYANNGSVLQGSSVASVYDGK	NP_000296.2	PON2	0.50076				0.50076						False	False	False	False	False	False	False	False
ASGVSAAAPGER	NP_056271.3	NELFB	0.387902		0.502734		0.502734						False	False	False	False	False	False	False	False
PFLELDTNLPANRVPAGLEK	NP_001077861.1	DDT			0.251574	0.50369	0.50369						False	False	False	False	False	False	False	False
GRPGAAELPSVMLLNGDCPESLKK	NP_001353590.1	CLUH				0.504488	0.504488						False	False	False	False	False	False	False	False
HALQNSDCTELDSGSQSGELSNR	NP_115686.3	CARD19				0.508736	0.508736						False	False	False	False	False	False	False	False
QPPLLGDHPAEYGEGR	NP_001372580.1	HNRNPL		0.510829		0.180995	0.510829						False	False	False	False	False	False	False	False
AIEKLEEEQHALFAR	NP_710154.1	IKBIP				0.513598	0.513598						False	False	False	False	False	False	False	False
SHFEPNEYIHYDLLEK	NP_001089.1	ACO2				0.515329	0.515329						False	False	False	False	False	False	False	False
TVSGPGTPEPR	NP_001310548.1	UNC45A	0.516834				0.516834						False	False	False	False	False	False	False	False
THLPTIESAIHSVLR	NP_710154.1	IKBIP	0.48469	0.519109	0.390487	0.346071	0.519109	2.89199	2.83316	3.01075	3.24894	2.83316	True	True	True	False	False	False	False	False
DAAQGEVEAESPGPVPAKPK	NP_001123520.1	DOCK9				0.519836	0.519836						False	False	False	False	False	False	False	False
HSLEQKPTDAPPKESLELEDPSSGLGVTK	NP_001351012.1	CD74		0.529336			0.529336						False	False	False	False	False	False	False	False
RSLAALSQIAYQR	NP_149130.1	CALD1				0.529802	0.529802						False	False	False	False	False	False	False	False
SATASPQQPQAQQR	NP_001030129.2	SORBS1				0.534784	0.534784						False	False	False	False	False	False	False	False
SKQEALKNDLVEALK	NP_001269091.1	CAPZB		0.269222		0.540281	0.540281						False	False	False	False	False	False	False	False
DELTDLDQSNVTEETPEGEEHHPVADTENKENEVEEVKEEGPK	NP_001018079.1	SERBP1	0.544281		0.384211	0.407962	0.544281						False	False	False	False	False	False	False	False
PGGQPPPR	NP_001075.1	PLOD3				0.545986	0.545986						False	False	False	False	False	False	False	False
RQEEEDLLR	NP_710154.1	IKBIP				0.547567	0.547567						False	False	False	False	False	False	False	False
LPYLVELSPDGSDSR	NP_001193937.1	AFDN				0.55164	0.55164						False	False	False	False	False	False	False	False
LESIDNHSSTGGQSDQGYGSK	NP_001317569.1	DENND4C				0.55298	0.55298						False	False	False	False	False	False	False	False
GPLPVHTK	NP_066553.3	NDUFV3				0.553328	0.553328						False	False	False	False	False	False	False	False
PALPLDQLQITHK	NP_001229835.1	ASCC2		0.555798			0.555798						False	False	False	False	False	False	False	False
SLAALSQIAYQR	NP_149130.1	CALD1				0.558463	0.558463						False	False	False	False	False	False	False	False
APITDIAIIIK	NP_001317569.1	DENND4C				0.558482	0.558482						False	False	False	False	False	False	False	False
APVEHVVADAGAFLR	NP_054781.1	NOB1	0.559582	0.301841	0.280214	0.530354	0.559582						False	False	False	False	False	False	False	False
AGPLQGGGAR	NP_054894.1	MRPL15				0.561758	0.561758						False	False	False	False	False	False	False	False
KVSPESNEDISTTVVYR	NP_001243239.1	GLS				0.569589	0.569589						False	False	False	False	False	False	False	False
PYQYPALTPEQKK	NP_001121089.1	ALDOA				0.57383	0.57383						False	False	False	False	False	False	False	False
PDYLGADQR	NP_001191382.1	PSMC2		0.225118	0.479828	0.574781	0.574781						False	False	False	False	False	False	False	False
QLAEEPMDTDQGNSMLSAIQSEVAK	NP_001186190.1	UCHL5	0.574931				0.574931						False	False	False	False	False	False	False	False
MLGTEGGEGFVVK	NP_001244222.1	HNRNPH1		0.345765	0.580337		0.580337						False	False	False	False	False	False	False	False
VGPGPTAAAAVEER	NP_689728.3	CKAP2L		0.58076			0.58076						False	False	False	False	False	False	False	False
PMYQVKPYHGGGAPLR	NP_001313536.1	AIMP2	0.58137				0.58137						False	False	False	False	False	False	False	False
QTGSPGMIYR	NP_742128.1	KCNAB2				0.585203	0.585203						False	False	False	False	False	False	False	False
TPVWAPVPNLNADLK	NP_001036199.1	SEC24B				0.586531	0.586531						False	False	False	False	False	False	False	False
PAHLLQDDISSSYTTTTTITAPPSR	NP_005054.3	SCD	0.536254	0.511651	0.589736	0.582541	0.589736						False	False	False	False	False	False	False	False
GGALLLLR	NP_004774.1	TAOK2		0.593264			0.593264						False	False	False	False	False	False	False	False
TAEPSPGQDGTSR	NP_009134.1	PALM2AKAP2				0.594017	0.594017						False	False	False	False	False	False	False	False
GSGGGGGGGGQGSTNYGK	NP_004490.2	HNRNPAB	0.293704		0.376873	0.601672	0.601672						False	False	False	False	False	False	False	False
QGQQQAGGDGK	NP_004492.2	HNRNPU		0.601738			0.601738						False	False	False	False	False	False	False	False
LEAEGEAMEDAAAPGDDR	NP_066553.3	NDUFV3	0.602881				0.602881						False	False	False	False	False	False	False	False
VSQDLIETEK	NP_710154.1	IKBIP				0.603789	0.603789						False	False	False	False	False	False	False	False
SASAPTLAETEKETAEHLDLAGASSRPK	NP_003613.4	PPFIBP1				0.611164	0.611164						False	False	False	False	False	False	False	False
APPSVFAEVPQAQPVLVFK	NP_002070.1	GOT1		0.614715	0.184738	0.546482	0.614715						False	False	False	False	False	False	False	False
VEEQLGSDTK	NP_710154.1	IKBIP	0.609197	0.617102			0.617102						False	False	False	False	False	False	False	False
GPAPAGEQLR	NP_075068.2	NOL6	0.623642				0.623642						False	False	False	False	False	False	False	False
LTANETQSASSTLQK	NP_001371406.1	MAP4K4	0.321926	0.626214		0.28398	0.626214						False	False	False	False	False	False	False	False
PNSEPASLLELFNSIATQGELVR	NP_004175.2	WARS1	0.626623		0.200087	0.379808	0.626623						False	False	False	False	False	False	False	False
PTTQQSPQDEQEK	NP_060676.2	VPS35	0.569993		0.630913	0.612322	0.630913						False	False	False	False	False	False	False	False
DPSWIIQ	NP_001229236.1	PITRM1				0.632731	0.632731						False	False	False	False	False	False	False	False
APAAASPPEVIR	NP_001361354.1	PEX10			0.633807		0.633807						False	False	False	False	False	False	False	False
TVHNLYLFDR	NP_001160093.1	TRAPPC1	0.634386				0.634386						False	False	False	False	False	False	False	False
DKEAIQAYSESLMTSAPK	NP_001354912.1	SCARB1				0.634861	0.634861						False	False	False	False	False	False	False	False
SETAPAAPAAPAPAEK	NP_005312.1	H1-4			0.635721		0.635721						False	False	False	False	False	False	False	False
MTPTVLYDVQELR	NP_001144.1	ANXA4	0.56943		0.63824	0.570409	0.63824						False	False	False	False	False	False	False	False
KVLGWPLR	NP_001269595.1	MICAL2			0.639048		0.639048						False	False	False	False	False	False	False	False
PGETEEPRPPEQQDQEGGEAAK	NP_001183980.1	ZFP91				0.640281	0.640281						False	False	False	False	False	False	False	False
MLDQTLLDLNEM	NP_001036816.1	TPM3	0.640675	0.447941	0.480863	0.602853	0.640675						False	False	False	False	False	False	False	False
SVGPLPQADPEVSDIESR	NP_001268402.1	MLPH	0.641282				0.641282						False	False	False	False	False	False	False	False
PELAVQK	NP_002802.2	PSMD7	0.641683			0.61628	0.641683						False	False	False	False	False	False	False	False
PEEMDKPLISLHLVDSDSSLAK	NP_001008410.1	STEAP3		0.642118			0.642118						False	False	False	False	False	False	False	False
VHAEAFSR	NP_001308896.1	ATAD1				0.642298	0.642298						False	False	False	False	False	False	False	False
YLLAFLADDLGGL	NP_001304940.1	CARD19				0.64709	0.64709						False	False	False	False	False	False	False	False
EPAPASPAPAGVEIR	NP_001184223.1	DPYSL3		0.65035			0.65035						False	False	False	False	False	False	False	False
AADSDDGAVSAPAASDGGVSK	NP_079353.3	TOE1	0.284883	0.652257	0.346735	0.429542	0.652257						False	False	False	False	False	False	False	False
ANITLSGK	NP_001273015.1	C11orf98		0.652828			0.652828						False	False	False	False	False	False	False	False
PAVASVPK	NP_001122082.1	USP8				0.652853	0.652853						False	False	False	False	False	False	False	False
AEGQLQASPPGAAEGHLEKPVPEPQRK	NP_066553.3	NDUFV3				0.653043	0.653043						False	False	False	False	False	False	False	False
YSSNLGNFNYER	NP_001136403.1	API5	0.655674				0.655674						False	False	False	False	False	False	False	False
PEIVDTCSLASPASVCR	NP_000886.1	LTA4H	0.492397		0.381219	0.656117	0.656117						False	False	False	False	False	False	False	False
GLLSDPVR	NP_003792.1	GPAA1			0.656387	0.58093	0.656387						False	False	False	False	False	False	False	False
AASLGSSQSSR	NP_001035905.1	CAST	0.659049				0.659049						False	False	False	False	False	False	False	False
KIQVLQQQADDAEERAER	NP_001036816.1	TPM3				0.659395	0.659395						False	False	False	False	False	False	False	False
AALRPLVK	NP_000985.1	RPL32	0.557211			0.65993	0.65993						False	False	False	False	False	False	False	False
PAGPVQAVPPPPPVPTEPK	NP_005868.1	SF3A1	0.611526	0.483294	0.617244	0.66086	0.66086						False	False	False	False	False	False	False	False
SFQPLGPGYGISQSSR	NP_001352559.1	CLASP2	0.662838			0.632387	0.662838						False	False	False	False	False	False	False	False
PVAPPAPPSSSQLCR	NP_001153575.1	ZC3H14	0.651076			0.664112	0.664112						False	False	False	False	False	False	False	False
EGILGQHQFLEGPEGIENTR	NP_002194.2	ITGA2		0.547106	0.665334		0.665334						False	False	False	False	False	False	False	False
SEGDSVGESVHGK	NP_008964.3	RER1				0.668962	0.668962						False	False	False	False	False	False	False	False
PDSWDKDVYPEPPRR	NP_004539.1	NDUFB10	0.565068	0.536477	0.678651		0.678651						False	False	False	False	False	False	False	False
SILSISDEAAR	NP_001014437.1	CARS1			0.680101		0.680101						False	False	False	False	False	False	False	False
AAAGAAATHLEVAR	NP_149975.1	PIGS	0.67125	0.6537	0.687398	0.651222	0.687398						False	False	False	False	False	False	False	False
PHSYPALSAEQK	NP_005156.1	ALDOC			0.687805		0.687805						False	False	False	False	False	False	False	False
GKDYYQTLGLAR	NP_006136.1	DNAJB1			0.687971		0.687971						False	False	False	False	False	False	False	False
SMMQSLSQNPDLAAQMQNPDTLSAMSNPR	NP_444295.1	UBQLN1				0.690205	0.690205						False	False	False	False	False	False	False	False
ILLEVNNR	NP_005722.1	ARPC2				0.690723	0.690723						False	False	False	False	False	False	False	False
TAVEHATDEDILAK	NP_001186211.2	LRBA				0.694364	0.694364						False	False	False	False	False	False	False	False
LAGASPATVAAAAAGSGPK	NP_001243194.1	FLII				0.69884	0.69884						False	False	False	False	False	False	False	False
QALQSTPLGSSSK	NP_001263347.1	SEC16A				0.700719	0.700719	0.306598	0.226031	0.223885	0.264477	0.223885	False	True	False	False	False	False	False	False
ESELELPVPGAGGDGADPGLSK	NP_001076047.2	RBFOX2	0.700798		0.672997	0.609176	0.700798						False	False	False	False	False	False	False	False
SETAPAAPAAAPPAEK	NP_005310.1	H1-2	0.35509	0.669621	0.702325	0.631927	0.702325						False	False	False	False	False	False	False	False
QEQIDNQYHSLLELGEK	NP_001182461.1	SPTAN1			0.480498	0.703214	0.703214						False	False	False	False	False	False	False	False
KPEASHSFENR	NP_066553.3	NDUFV3				0.706962	0.706962						False	False	False	False	False	False	False	False
VLLESEQFLTELTR	NP_003125.3	SRP14	0.557581	0.679074	0.572984	0.715367	0.715367						False	False	False	False	False	False	False	False
TGLVEPVNVVDNGDGTHTVTYTPSQEGPYMVSVK	NP_001157789.1	FLNB		0.716541			0.716541						False	False	False	False	False	False	False	False
PGLVDSNPAPPESQEK	NP_001368931.1	COX17	0.66211	0.718729	0.665402	0.561269	0.718729						False	False	False	False	False	False	False	False
LLKPGGMLLFR	NP_001308083.1	METTL8				0.721928	0.721928						False	False	False	False	False	False	False	False
PLYSVTVK	NP_001032411.1	USP14		0.727108			0.727108						False	False	False	False	False	False	False	False
GWDLTVK	NP_005092.1	ISG15		0.733762			0.733762						False	False	False	False	False	False	False	False
TDELPAAAPADSAR	NP_001353590.1	CLUH		0.73582	0.687004		0.73582	1.3752	1.3618	1.36397	1.33884	1.33884	True	False	False	False	False	False	False	False
GPGPPAAGAAPSPR	NP_001274458.1	MFSD12	0.7367				0.7367						False	False	False	False	False	False	False	False
PLELELCPGR	NP_061819.2	NANS	0.522523	0.519498		0.739521	0.739521						False	False	False	False	False	False	False	False
ASSHSTDLMEAMAMGSVEASYK	NP_001193725.1	PKM		0.741036		0.134424	0.741036		3.03592		3.5334	3.03592	False	True	False	False	False	False	False	False
GEGPEAGAGGAGGR	NP_001354702.1	ESYT2	0.742392		0.277462	0.638814	0.742392						False	False	False	False	False	False	False	False
EQAEAEVASLNRR	NP_001036816.1	TPM3				0.744466	0.744466						False	False	False	False	False	False	False	False
TPLSALGLKPHNPADILLHPTGEPR	NP_001294952.1	TNS1				0.744675	0.744675						False	False	False	False	False	False	False	False
PAPTTIGGLNK	NP_001127836.1	MAP4				0.748937	0.748937						False	False	False	False	False	False	False	False
APPAPGPASGGSGEVDELFDVK	NP_001317398.1	COPE	0.630389	0.659128	0.587344	0.749239	0.749239						False	False	False	False	False	False	False	False
MLLVQGQFPR	XP_016884300.1	SNU13	0.686963	0.660888	0.749273	0.704946	0.749273	2.36338	2.25262	2.36679	2.21005	2.21005	True	True	True	False	False	False	False	False
PREDAHFIYGYPK	NP_005502.1	MLANA	0.658417		0.751147	0.628813	0.751147						False	False	False	False	False	False	False	False
SLTDESCSEK	NP_001035932.1	MLPH	0.752181				0.752181						False	False	False	False	False	False	False	False
LAQLQEGQDLYSR	NP_000535.3			0.752239			0.752239						False	False	False	False	False	False	False	False
APEVLPKPR	NP_004365.1	COX6C	0.753562		0.70135	0.518239	0.753562						False	False	False	False	False	False	False	False
VLGFSPVIIDR	NP_001304940.1	CARD19	0.754352				0.754352						False	False	False	False	False	False	False	False
LGITPPGNAPTVTSMSSINNTVATPASYHTK	NP_003565.4	VAPA	0.754346	0.628181	0.754401		0.754401						False	False	False	False	False	False	False	False
AGPESDAQYQFTGIKK	NP_001193355.1	ATP5MK		0.288876	0.760438	0.194732	0.760438						False	False	False	False	False	False	False	False
ALMAAEDKYSQK	NP_000357.3	TPM1		0.763231			0.763231						False	False	False	False	False	False	False	False
AAAASAAEAGIATTGTEGERDSDDALLK	NP_001317621.1	PSMD4				0.763979	0.763979						False	False	False	False	False	False	False	False
SPVLHFYVR	NP_036525.1	PFAS	0.767318		0.44012		0.767318						False	False	False	False	False	False	False	False
EVLQNLGPK	NP_001184223.1	DPYSL3				0.770663	0.770663						False	False	False	False	False	False	False	False
VEVPSSASQAK	NP_683759.1	NSUN5	0.771444				0.771444						False	False	False	False	False	False	False	False
LSNTGEYESQR	NP_001070867.1	PNKD		0.773308			0.773308						False	False	False	False	False	False	False	False
AEEAGIGDTPSLEDEAAGHVTQAR	NP_001116539.1	MAPT				0.774818	0.774818						False	False	False	False	False	False	False	False
PTNFTVVPVEAHADGGGDETAER	NP_006589.2	SLC12A7				0.782272	0.782272						False	False	False	False	False	False	False	False
VAVAAGK	XP_024308542.1	HAAO	0.4746			0.783203	0.783203	3.00835	6.59364		4.80199	3.00835	False	False	False	True	False	False	False	False
PGHLQEGFGCVVTNR	NP_001018077.1	SERBP1	0.436891	0.783265	0.762698	0.434039	0.783265						False	False	False	False	False	False	False	False
SLAFEEGSQSTTISSLSEK	NP_000042.3	ATM	0.493172			0.783846	0.783846						False	False	False	False	False	False	False	False
PQNEYIELHR	NP_001258594.1	NSA2	0.765012		0.696833	0.785205	0.785205						False	False	False	False	False	False	False	False
GGAVVDEGPTGVK	NP_001035887.1	SLC16A3	0.755713	0.747013		0.786633	0.786633						False	False	False	False	False	False	False	False
AIPNQVIR	NP_001005362.1	DNM2				0.788991	0.788991						False	False	False	False	False	False	False	False
AGPESDAQYQFTGIK	NP_001193355.1	ATP5MK	0.79397	0.765613	0.753978	0.728897	0.79397						False	False	False	False	False	False	False	False
GVQVETISPGDGR	NP_000792.1	FKBP1A		0.796149	0.725701	0.756961	0.796149						False	False	False	False	False	False	False	False
EALQNINDQSDR	NP_001184222.1	DPYSL2			0.797527		0.797527						False	False	False	False	False	False	False	False
VDYYEVLGVQR	NP_001350605.1	DNAJB6	0.797659	0.73717	0.7791	0.712134	0.797659						False	False	False	False	False	False	False	False
DELTDLDQSNVTEETPEGEEHHPVADTENK	NP_001018079.1	SERBP1	0.226035	0.575976		0.798022	0.798022						False	False	False	False	False	False	False	False
ASSESQGLGAGVR	NP_001035932.1	MLPH	0.720944	0.464064		0.798451	0.798451						False	False	False	False	False	False	False	False
VLELYVSDR	XP_005266757.1	NARS1		0.803492			0.803492						False	False	False	False	False	False	False	False
PEFLEDPSVLTK	NP_001027454.1	TMPO	0.60988	0.807468	0.770334	0.727333	0.807468						False	False	False	False	False	False	False	False
SEGDSVGESVHGKPSVVYR	NP_008964.3	RER1		0.758693		0.807531	0.807531						False	False	False	False	False	False	False	False
KVWTITSVR	NP_001271317.1	NOLC1	0.808743				0.808743						False	False	False	False	False	False	False	False
EAVTTIAAYWHGTQVR	NP_036355.2	MYO1B		0.810032	0.587503		0.810032						False	False	False	False	False	False	False	False
PGPTPSGTNVGSSGR	NP_006799.1	SEC61B	0.638776	0.810585	0.732889	0.649429	0.810585						False	False	False	False	False	False	False	False
SHMMDVQQGSTQDSAIK	NP_001358173.1	PDIA4		0.811651			0.811651						False	False	False	False	False	False	False	False
AVSEIMEMQK	NP_710154.1	IKBIP			0.812749		0.812749	0.431683	0.528819	0.508638		0.431683	True	True	False	False	False	False	False	False
PGGLLLGDVAPNFEANTTVGR	NP_004896.1	PRDX6	0.603098	0.820027	0.717755	0.697623	0.820027						False	False	False	False	False	False	False	False
AAVAATAAAK	NP_001316712.1	HACD2				0.821203	0.821203						False	False	False	False	False	False	False	False
IGQSLSSLTSPAEQGVLSEK	NP_001380991.1	MACF1	0.725554		0.688076	0.822746	0.822746						False	False	False	False	False	False	False	False
PFLELDTNLPANR	NP_001077861.1	DDT	0.642534		0.82431	0.764036	0.82431						False	False	False	False	False	False	False	False
APEVLPK	NP_004365.1	COX6C	0.82461			0.536023	0.82461						False	False	False	False	False	False	False	False
PYQYPALTPEQK	NP_001121089.1	ALDOA	0.750491	0.779502	0.826858	0.825866	0.826858						False	False	False	False	False	False	False	False
SLDWWITDK	NP_001191184.1	SCARB2				0.828853	0.828853						False	False	False	False	False	False	False	False
YSLLGLK	NP_001316019.1	EPHA2				0.829268	0.829268						False	False	False	False	False	False	False	False
ARPSQFPEQSSSAQQNAR	NP_001230882.1	KIF2A	0.740709	0.668037	0.712994	0.830957	0.830957						False	False	False	False	False	False	False	False
YQEQGGEASPQSR	NP_001116428.1	DBNL				0.832029	0.832029						False	False	False	False	False	False	False	False
GVTCVSQMPVAEGK	NP_001292386.1	MED20				0.833511	0.833511						False	False	False	False	False	False	False	False
LLTPGACSSEVPSAVPSR	NP_001193725.1	PKM				0.836269	0.836269						False	False	False	False	False	False	False	False
LQPFDYDPNEK	NP_003565.4	VAPA	0.774967		0.843054	0.797595	0.843054						False	False	False	False	False	False	False	False
KTLVEFPQK	NP_066553.3	NDUFV3			0.843317	0.589502	0.843317						False	False	False	False	False	False	False	False
ALEEDIENHATDVHQAVK	NP_001380991.1	MACF1	0.651095		0.844158	0.768142	0.844158						False	False	False	False	False	False	False	False
PDSWDKDVYPEPPR	NP_004539.1	NDUFB10	0.845177	0.697674	0.828893	0.796414	0.845177						False	False	False	False	False	False	False	False
VNPTVFFDIAVDGEPLGR	NP_066953.1	PPIA	0.769153	0.846001	0.836778	0.834012	0.846001						False	False	False	False	False	False	False	False
VLLTMIAR	NP_004883.3	SEC22B	0.846477	0.827312	0.838932	0.798783	0.846477						False	False	False	False	False	False	False	False
GCGPQPAPAPAPAPER	NP_542194.2	SOGA1		0.847562		0.313749	0.847562						False	False	False	False	False	False	False	False
SQMQHFLQQQIIFFQK	NP_001096045.1	SNX18	0.814044		0.848811		0.848811						False	False	False	False	False	False	False	False
SSDITSDLGNVLTSTPNAK	NP_001035938.1	ACBD5	0.770296			0.852244	0.852244						False	False	False	False	False	False	False	False
PHAFKPGDLVFAK	NP_001001520.1	HDGFL2	0.854909	0.717783	0.829923	0.838665	0.854909						False	False	False	False	False	False	False	False
AAATMATPLPGR	NP_116126.3	LMNB2		0.855949			0.855949						False	False	False	False	False	False	False	False
PQYQTWEEFSR	NP_001123912.1	SRP9	0.80523	0.856255	0.846517		0.856255						False	False	False	False	False	False	False	False
PGIVELPTLEELKVDEVK	NP_001305124.1	NDUFA8	0.593297	0.51503	0.547958	0.857703	0.857703						False	False	False	False	False	False	False	False
MGNVLQGGEGQAPTR	NP_000010.1	ACAT1	0.860075				0.860075						False	False	False	False	False	False	False	False
YNDDSDDSYFTSSSR	XP_005261582.1	ARFGAP3				0.861528	0.861528						False	False	False	False	False	False	False	False
LLSETSTPAIQPSGGK	NP_001381376.1	SYTL2	0.862274				0.862274						False	False	False	False	False	False	False	False
AAGVGWENVLLK	NP_009134.1	PALM2AKAP2				0.86297	0.86297						False	False	False	False	False	False	False	False
VVSQSQPGSR	NP_001193980.1	CLASP1				0.868314	0.868314						False	False	False	False	False	False	False	False
APSVPAAEPEYPK	NP_001186128.1	AK2	0.823177	0.782658	0.845684	0.868809	0.868809						False	False	False	False	False	False	False	False
NGILASPQSAPGNLDNSK	NP_001245308.1	SLC4A7			0.870972		0.870972						False	False	False	False	False	False	False	False
GTTPLMQK	NP_001078929.1	CTNND1		0.871176			0.871176						False	False	False	False	False	False	False	False
SETAPAETATPAPVEK	NP_005313.1	H1-5			0.817973	0.87233	0.87233						False	False	False	False	False	False	False	False
VMEKPSPLLVGR	NP_005745.1	G3BP1	0.873988	0.84188	0.76639	0.817212	0.873988						False	False	False	False	False	False	False	False
MGFTELPLTGSTFHDQIAMLSHR	NP_001351978.1	ADAR	0.234083	0.337652	0.874536	0.44884	0.874536						False	False	False	False	False	False	False	False
PVAVGPYGQSQPSCFDR	NP_542786.1	ROMO1	0.700437	0.655871	0.874895	0.828033	0.874895						False	False	False	False	False	False	False	False
APGQLALFSVSDK	NP_004035.2	ATIC		0.786106	0.815309	0.875485	0.875485						False	False	False	False	False	False	False	False
ATQSYLQEK	NP_062535.2	YLPM1		0.87602			0.87602						False	False	False	False	False	False	False	False
LSLDFLDDVRR	NP_001258848.1	SEC11A			0.876349		0.876349						False	False	False	False	False	False	False	False
VEKEEAGGGISEEEAAQYDR	NP_001139185.1	SAE1	0.870207	0.878063	0.84204	0.305285	0.878063						False	False	False	False	False	False	False	False
MVVEHPEFLK	NP_000168.1	GSN				0.883254	0.883254						False	False	False	False	False	False	False	False
PLFATNPFDQDVEK	NP_001311211.1	STAM	0.517269	0.800084	0.883446		0.883446						False	False	False	False	False	False	False	False
APLDLDKYVEIAR	NP_001116827.1	PPP6C	0.446675	0.557236	0.753239	0.883739	0.883739						False	False	False	False	False	False	False	False
APSTPLLTVR	NP_001305972.1	EIF2A	0.806338		0.886482	0.823184	0.886482						False	False	False	False	False	False	False	False
APLDLDK	NP_001116827.1	PPP6C			0.888147		0.888147						False	False	False	False	False	False	False	False
PLYEGLGSGGEK	NP_060947.1	ACTR10				0.889711	0.889711						False	False	False	False	False	False	False	False
PAYHSSLMDPDTK	NP_001265485.1	ARPC3	0.891829	0.828315	0.83158	0.855424	0.891829						False	False	False	False	False	False	False	False
VLESTMVCVDNSEYMR	NP_001317621.1	PSMD4	0.822716	0.831344	0.892946	0.772879	0.892946						False	False	False	False	False	False	False	False
PAIMTMLADHAAR	NP_003391.1	XPO1	0.893783				0.893783						False	False	False	False	False	False	False	False
VLESVVADLLNR	NP_001018098.1	VPS13C				0.894199	0.894199						False	False	False	False	False	False	False	False
PAYFQRPENALK	NP_003741.1	EIF3A	0.898224	0.891536		0.544753	0.898224						False	False	False	False	False	False	False	False
ALSAETESHIYR	NP_001278213.1	CYB561D2			0.899214		0.899214						False	False	False	False	False	False	False	False
VLAELYVSDR	NP_004530.1	NARS1	0.893317	0.900738	0.677004	0.628756	0.900738						False	False	False	False	False	False	False	False
GDTPASATAGDTLSVPAPAVQPEESLK	NP_001093640.1	IMMT	0.901616			0.795664	0.901616						False	False	False	False	False	False	False	False
PYVEEPDGVAISTYAK	NP_079527.1	ARHGAP39	0.903098				0.903098						False	False	False	False	False	False	False	False
VGQLSEGAIAAIMQK	NP_001342050.1	RPA1		0.798741	0.903123	0.851019	0.903123						False	False	False	False	False	False	False	False
SASVVSVISR	NP_001335.1	DAD1	0.831044	0.905012		0.896613	0.905012						False	False	False	False	False	False	False	False
PGIVELPTLEELK	NP_001305124.1	NDUFA8	0.836432			0.913617	0.913617						False	False	False	False	False	False	False	False
PPYTVVYFPVR	NP_000843.1	GSTP1	0.911964		0.913698	0.894218	0.913698						False	False	False	False	False	False	False	False
NLSSPSSYPPAVNK	NP_066553.3	NDUFV3	0.7719			0.913764	0.913764						False	False	False	False	False	False	False	False
AEVQVLVLDGR	NP_036555.1	RPL13A				0.914854	0.914854						False	False	False	False	False	False	False	False
GVFMYISNR	NP_000926.2	PLOD2		0.91502			0.91502						False	False	False	False	False	False	False	False
PDQALQQMLDR	NP_060294.1	MARCHF5	0.678188	0.834726	0.821149	0.916198	0.916198						False	False	False	False	False	False	False	False
GIQGLAK	NP_004102.1	FEN1		0.830128	0.916292		0.916292						False	False	False	False	False	False	False	False
GVQGFQDYIEK	NP_001273651.1	FAM120A		0.918402			0.918402						False	False	False	False	False	False	False	False
KLYIDSR	NP_004883.3	SEC22B		0.922249			0.922249	0.287591	0.124641	0.154501		0.124641	True	False	False	False	False	False	False	False
ALVIVMGK	NP_002619.1	PFN2	0.924788		0.775433	0.786002	0.924788						False	False	False	False	False	False	False	False
GSQEVLGHAAR	NP_443091.1	RFT1	0.924985		0.603057		0.924985						False	False	False	False	False	False	False	False
VAPVLETSHVFCCPNR	NP_001229804.1	ELP2				0.927197	0.927197						False	False	False	False	False	False	False	False
AGGEAGVTLGQPHLSR	NP_001344660.1	EIF2S3B	0.928096	0.800195		0.868298	0.928096						False	False	False	False	False	False	False	False
APQDVEMK	NP_001273015.1	C11orf98	0.928733				0.928733						False	False	False	False	False	False	False	False
APAMQPAEIQFAQR	NP_055871.1	RRP1B	0.930151		0.825739	0.729764	0.930151						False	False	False	False	False	False	False	False
VGVKPVGSDPDFQPELSGAGSR	NP_004777.1	TXNL1	0.936336	0.902122	0.865997	0.843956	0.936336						False	False	False	False	False	False	False	False
PAVVAPAPVVEAVSTPSAAFPSDATAENVK	NP_001131145.1	ILF3	0.936856			0.857471	0.936856						False	False	False	False	False	False	False	False
GLLAFLK	NP_001032642.1	AGPAT3			0.937082		0.937082						False	False	False	False	False	False	False	False
PLPEPSEQEGESVK	NP_001135971.1	FLYWCH2	0.938843	0.930724	0.581309	0.695493	0.938843						False	False	False	False	False	False	False	False
LSYESENYK	NP_001354565.1	SUN1	0.938864				0.938864						False	False	False	False	False	False	False	False
VAGMLMPR	NP_958782.1	PLEC		0.939183			0.939183						False	False	False	False	False	False	False	False
VGFIIGR	NP_001290362.1	FUBP1	0.926663	0.936262	0.47155	0.939415	0.939415						False	False	False	False	False	False	False	False
GLLTEEATR	NP_000608.1	SLC11A2			0.941637		0.941637						False	False	False	False	False	False	False	False
ALESISSDQQSEMVK	NP_001269681.1	PUM2	0.941888			0.922556	0.941888						False	False	False	False	False	False	False	False
EAVLSLYR	NP_001380959.1	MIEF1	0.942392			0.877425	0.942392						False	False	False	False	False	False	False	False
SLDGASVNENHEIYMK	NP_001268462.1	EPB41L3	0.942826		0.397751		0.942826						False	False	False	False	False	False	False	False
TENSTSAPAAKPK	NP_005309.1	H1-0	0.804302	0.944338	0.931142		0.944338						False	False	False	False	False	False	False	False
TLRDYLQLLR	NP_001380963.1	SLC35A4			0.944516	0.928908	0.944516						False	False	False	False	False	False	False	False
LDLSFNLLR	NP_001269338.1	PPP1R7				0.945093	0.945093						False	False	False	False	False	False	False	False
ASLLCCGPK	NP_001004333.3	RNASEK	0.948826				0.948826						False	False	False	False	False	False	False	False
LDFLPEMMVDHCSLNSSPVSK	NP_001166110.1	CELF1		0.949066	0.939375		0.949066						False	False	False	False	False	False	False	False
AATLILEPAGR	NP_001032238.1	ACOT1	0.88604	0.949794	0.877211	0.86415	0.949794						False	False	False	False	False	False	False	False
PLFTANPFEQDVEK	NP_005834.4	STAM2	0.772153			0.950879	0.950879						False	False	False	False	False	False	False	False
PMFIVNTNVPR	NP_002406.1	MIF	0.918453	0.951248	0.899182	0.92693	0.951248						False	False	False	False	False	False	False	False
ELAETIAADDGTADPR	NP_001353590.1	CLUH	0.330906			0.951415	0.951415						False	False	False	False	False	False	False	False
PNIVLFSGSSHQDLSQR	NP_001034180.1	PRPS2	0.940825	0.951718			0.951718						False	False	False	False	False	False	False	False
CLSAAEEK	NP_001036817.1	TPM3				0.951769	0.951769						False	False	False	False	False	False	False	False
QLLAEQLADDR	NP_003754.2	STX16	0.653404			0.953423	0.953423						False	False	False	False	False	False	False	False
LVLVLGDLHIPHR	NP_001269079.1	VPS29	0.949714	0.913951	0.953711	0.899068	0.953711						False	False	False	False	False	False	False	False
PTVEELYR	NP_001136402.1	API5			0.954208		0.954208						False	False	False	False	False	False	False	False
VYISNGQVLDSR	NP_067060.2	SELENOK	0.760861	0.664773		0.955944	0.955944						False	False	False	False	False	False	False	False
VQAWYMDDAPGDPR	NP_060739.2	ADI1		0.953066		0.958185	0.958185						False	False	False	False	False	False	False	False
LDSADANFSVWIK	NP_001307760.1	SUGT1			0.959795		0.959795						False	False	False	False	False	False	False	False
AQALNEHLSTR	NP_001014437.1	CARS1			0.960567		0.960567						False	False	False	False	False	False	False	False
AVLVQFSNGK	NP_071935.1	POLR1E	0.961713				0.961713						False	False	False	False	False	False	False	False
GHQQLYWSHPR	NP_001023.1	RPS29	0.947881	0.96098	0.963052	0.880848	0.963052						False	False	False	False	False	False	False	False
AAPVLLR	NP_001271271.1	VKORC1L1	0.943162		0.96556	0.956124	0.96556						False	False	False	False	False	False	False	False
SQQIQQMADK	NP_001193928.1	CIT	0.968348				0.968348						False	False	False	False	False	False	False	False
PFLDIQK	NP_001171908.1	NDUFS5			0.968644		0.968644						False	False	False	False	False	False	False	False
PSQMEHAMETMMFTFHK	NP_002957.1	S100A10	0.928219	0.968771	0.924569	0.929422	0.968771						False	False	False	False	False	False	False	False
SASAPTLAETEK	NP_003613.4	PPFIBP1	0.970693			0.746053	0.970693						False	False	False	False	False	False	False	False
ALSMNTENAK	NP_001245308.1	SLC4A7		0.973515	0.860451		0.973515						False	False	False	False	False	False	False	False
MIEMDGTENK	NP_001188412.1	ENO1		0.956825	0.974531		0.974531						False	False	False	False	False	False	False	False
VVSEVDIAK	NP_001138397.1	MX1		0.976158			0.976158						False	False	False	False	False	False	False	False
LGLSAIVR	NP_001271330.1	TAMM41				0.978347	0.978347						False	False	False	False	False	False	False	False
FSLGWSSLVHR	NP_284941.2	MFN1			0.979289		0.979289						False	False	False	False	False	False	False	False
VPPVQVSPLIK	NP_009031.1	ATP5ME	0.97985	0.930163	0.877244	0.930807	0.97985						False	False	False	False	False	False	False	False
PAVLGFEGSANK	NP_060277.1	OSGEP	0.886363		0.980836	0.951201	0.980836						False	False	False	False	False	False	False	False
APAEILNGK	NP_001351766.1	MTHFD1	0.981758	0.966225	0.979455	0.97363	0.981758						False	False	False	False	False	False	False	False
VNFTVDQIR	NP_001952.1	EEF2	0.806605	0.913826	0.982499	0.752037	0.982499						False	False	False	False	False	False	False	False
GVPAFFR	NP_036387.2	XRN2	0.984113	0.96244	0.934181	0.941232	0.984113						False	False	False	False	False	False	False	False
PENVAPR	NP_001243650.1	CCT4	0.98433	0.847266	0.940489	0.947071	0.98433						False	False	False	False	False	False	False	False
PLPVALQTR	NP_001027553.1	PQBP1	0.945977		0.984798	0.951978	0.984798						False	False	False	False	False	False	False	False
AAATLTSK	NP_001003684.1	UQCR10	0.97795		0.976152	0.985434	0.985434						False	False	False	False	False	False	False	False
AALRPLVKPK	NP_000985.1	RPL32	0.986088	0.916472	0.823637	0.925716	0.986088						False	False	False	False	False	False	False	False
FDVGGQR	NP_000163.2	GNAT1	0.989678			0.985663	0.989678						False	False	False	False	False	False	False	False
GWSQDLFR	NP_777549.1	NDUFAF2	0.989417	0.980931	0.990266	0.977892	0.990266						False	False	False	False	False	False	False	False
SEQSSMLELLR	NP_001121631.1	VPS53	0.990383			0.98172	0.990383						False	False	False	False	False	False	False	False
FLLLPDAEAQLDR	NP_001284480.1	TMEM128	0.986329	0.991954	0.991612		0.991954						False	False	False	False	False	False	False	False
AWPNVFQR	NP_001274427.1	SLC37A3			0.992233	0.991841	0.992233						False	False	False	False	False	False	False	False
AREQAEAEVASLNR	NP_001036816.1	TPM3			0.992618		0.992618						False	False	False	False	False	False	False	False
SQVDEEFLK	NP_066553.3	NDUFV3				0.992868	0.992868						False	False	False	False	False	False	False	False
RLDLSFNLLR	NP_001292510.1	LRMDA				0.994447	0.994447						False	False	False	False	False	False	False	False
AILFAVVAR	NP_001138621.1	VAMP7-2	0.990899	0.99538	0.987639	0.970415	0.99538						False	False	False	False	False	False	False	False
KLFEELVR	NP_001193725.1	PKM		0.953137		0.995927	0.995927						False	False	False	False	False	False	False	False
PLLFLER	NP_001135.3	AMFR	0.996546				0.996546						False	False	False	False	False	False	False	False
VNLLQIVR	NP_004536.3	NDUFB1	0.998416	0.998841	0.996305	0.998745	0.998841						False	False	False	False	False	False	False	False
GLLSILR	NP_004302.1	ARL3	0.998579	0.999545	0.98486	0.998878	0.999545						False	False	False	False	False	False	False	False
VLDLDLFR	NP_001317598.1	SARS1	0.998597	0.999602	0.9983	0.999462	0.999602						False	False	False	False	False	False	False	False
