# Supplementary material for: Identification of Alternative Splicing in Proteomes of Human Melanoma Cell Lines without RNA Sequencing Data
Source: Int J Mol Sci. 2023 Jan 27;24(3):2466. doi: 10.3390/ijms24032466 (PMC9916885; doi:10.3390/ijms24032466)
Supplement: Supplementary file 1 [file ijms-24-02466-s001.zip › ijms-2101161-supplementary/Table_S2_identifications_combi.xlsx]

## Sheet: final_filtering_combi
Sequence	Gene	Junction	MS2PIP					DeepLC					Nonzero intensity in 3 replicates				All filters				Genomic coordinates
			82	KIS	KOR	P	best	82	KIS	KOR	P	best	82	KIS	KOR	P	82	KIS	KOR	P
ADGLEIHDKIMEPK	PDZRN4	12/14			0.0252666		0.0252666			0.275844		0.275844	False	False	False	False	False	False	False	False	CDS 41194081-41194188.0 + CDS 41572364-41573890.0
AFSKSEPGSSWEK	HPS1	11/13	0.0369323				0.0369323						True	False	False	False	False	False	False	False	CDS 98424313-98424374.0 + CDS 98417564-98417726.1
AFSTSMEASLSDSNVEALK	ACOT12	7/19											False	False	False	False	False	False	False	False	CDS 81371750-81371810.1 + CDS 81342672-81342755.0
AGGLGINLTAADTCIIFDSDWNPQNDLQVQQLSKK	CHD7	28/35	0.106944	0.121811	0.118035	0.999887	0.999887	1.18952	1.18891	0.399878	0.256649	0.256649	True	True	True	True	True	True	True	True	CDS 60836817-60837012.1 + CDS 60838076-60838255.0
AGGYEAK	MAN2B1	5/7	0.234017				0.234017	0.312985				0.312985	True	False	False	False	True	False	False	False	CDS 12666543-12666701.0 + CDS 12658428-12658507.0
AGLFYTAKVAISGGFQK	NAIP	6/17				0.202781	0.202781				10.2345	10.2345	False	False	False	False	False	False	False	False	CDS 71001698-71001817.2 + CDS 70970104-70970468.2
AGYGGSK	DNAH7	1/7	0.0235232		0.0217191	0.0269173	0.0269173	0.0502165		0.0327249	0.111166	0.0327249	True	False	True	False	False	False	False	False	CDS 195809745-195809871.1 + CDS 195796576-195796737.0
AHSLTTAGSPNLAAGTSSPISVRSR	PLCE1	20/25				0.0334134	0.0334134						False	False	False	False	False	False	False	False	CDS 94254893-94255001.2 + CDS 94259014-94259150.1
AIGVITEISQTWATMKFSYEVHYR	DNAH11	3/24			0.105782		0.105782			15.5974		15.5974	False	False	True	False	False	False	False	False	CDS 21617619-21617777.0 + CDS 21619956-21620078.0
ALYLAESRLER	NBEAL1	5/11			0.0537456		0.0537456			3.05364		3.05364	False	False	True	False	False	False	False	False	CDS 203113015-203113318.0 + CDS 203125960-203126093.2
AMKGFVK	ANXA11	5/7				0.0481232	0.0481232						False	False	False	False	False	False	False	False	CDS 80167226-80167313.0 + CDS 80157967-80158025.2
ATEGATIAEAIKK	FAM25G	5/13				0.0324395	0.0324395						False	False	False	False	False	False	False	False	CDS 47491602-47491674.0 + CDS 47487275-47487408.2
AVGGIIK	SATB2	3/7											False	False	False	False	False	False	False	False	CDS 199455869-199456037.0 + CDS 199381694-199381820.2
AVLSVELDPVGK	RNF123	10/12		0.245324			0.245324		3.42626			3.42626	False	False	False	False	False	False	False	False	CDS 49699468-49699582.1 + CDS 49701811-49701910.0
AVPPEVIK	TTN	5/8	0.0387889		0.0710152	0.0863513	0.0863513	4.78642		5.02935	4.83328	4.78642	True	False	True	True	False	False	False	False	CDS 178701528-178701587.2 + CDS 178694829-178694906.2
AVSASALQEER	PANK4	3/11	0.0343426				0.0343426						True	False	False	False	False	False	False	False	CDS 2512888-2513039.0 + CDS 2509862-2509930.1
CGPEKGAVGPK	ADAM8	5/11				0.039829	0.039829				3.48187	3.48187	False	False	False	False	False	False	False	False	CDS 133270360-133270510.1 + CDS 133263156-133263233.0
CIEYIEATEINDR	ARHGAP35	8/13											False	False	False	False	False	False	False	False	CDS 46937264-46937408.0 + CDS 46999304-46999409.2
DAASLESQLQDTQAQMKDYQR	MYH10	13/21				0.739176	0.739176				9.7729	9.7729	False	False	False	False	False	False	False	False	CDS 8495137-8495241.0 + CDS 8484138-8484266.0
DASGNKIGTSLFDEEGAK	PGK1	6/18				0.403661	0.403661						False	False	False	False	False	False	False	False	CDS 78114016-78114160.1 + CDS 78123195-78123374.0
DDVEPFASLTEAVR	SIRT3	2/14	0.0611576				0.0611576	12.1767				12.1767	True	False	False	False	False	False	False	False	CDS 236194-236328.0 + CDS 218778-219041.0
DGQKPVLDVHAELDR	DYNC1LI1	1/15	0.104976	0.506218			0.506218	1.77982	1.63774			1.63774	True	True	False	False	True	True	False	False	CDS 32545849-32545965.2 + CDS 32526799-32526908.2
DGSQLSQAMEVDGLNDSSKQGYSQETK	PTAR1	1/27	0.0423225				0.0423225	0.823452				0.823452	False	False	False	False	False	False	False	False	CDS 69750781-69750950.1 + CDS 69718342-69718565.2
DGYELSPTAAANFTR	PSMB2	1/15	0.933268	0.973729	0.883008	0.950866	0.973729	0.0194487	0.054603	0.00248575	0.00133443	0.00133443	True	True	False	False	True	True	False	False	CDS 35641342-35641432.0 + CDS 35631274-35631344.2
DHPAGLDPASQTK	KLC2	4/13											False	False	False	False	False	False	False	False	CDS 66263660-66263747.1 + CDS 66265854-66266012.0
DKEADVSEEQLQK	CCDC7	3/13			0.0751855		0.0751855			6.73607		6.73607	False	False	True	False	False	False	False	False	CDS 32518416-32518505.0 + CDS 32584232-32584304.0
DLANKLLTEMNEDQPFTSCCIGSAGQR	NBEAL1	14/27											False	False	False	False	False	False	False	False	CDS 203097547-203097633.0 + CDS 203113015-203113318.0
DLGSLNGVFGVLESPELSR	CEP170B	7/19	0.119299				0.119299	3.27464				3.27464	False	False	False	False	False	False	False	False	CDS 104876256-104876345.0 + CDS 104885369-104885542.0
DSMIENMNEIKALSEER	USO1	7/17											False	False	False	False	False	False	False	False	CDS 75805140-75805303.2 + CDS 75812160-75812375.0
DVPIESLR	HECTD4	0/8	0.0307214				0.0307214	4.14211				4.14211	True	False	False	False	False	False	False	False	CDS 112183059-112183266.0 + CDS 112171117-112171263.2
DVTQATPETFTEDPK	MFAP5	14/15											False	False	False	False	False	False	False	False	CDS 8655786-8655830.2 + CDS 8650502-8650589.2
EAGPGADGLR	SNAPC4	5/10											False	False	False	False	False	False	False	False	CDS 136383186-136383423.0 + CDS 136381322-136381392.2
EALFTHILR	ZRANB3	6/9											False	False	False	False	False	False	False	False	CDS 135265534-135265686.0 + CDS 135217465-135217607.0
EDMEICADELK	CAPN3	1/11	0.859687			0.205348	0.859687	1.97558			1.95294	1.95294	True	False	False	False	True	False	False	False	CDS 42402124-42402135.0 + CDS 42409787-42409844.0
EKMTIENQEELR	CENPE	3/12		0.0636437			0.0636437						False	False	False	False	False	False	False	False	CDS 103161335-103161457.0 + CDS 103151219-103151377.0
ELCSERVVEFASYGDLK	SRSF5	5/17				0.0668629	0.0668629				3.10314	3.10314	False	False	False	False	False	False	False	False	CDS 69768604-69768674.0 + CDS 69770995-69771105.1
ELLADKESR	PLEKHH1	6/9		0.0522981			0.0522981		0.60027			0.60027	False	True	False	False	False	True	False	False	CDS 67541868-67541993.0 + CDS 67569138-67569216.0
ELLNKPK	KDM1A	5/7	0.0781095	0.134971	0.168154		0.168154	4.44926	4.15352	4.91079		4.15352	True	True	True	False	False	False	False	False	CDS 23069061-23069151.1 + CDS 23082220-23082366.0
ELVDYFLNVATAQAK	MAN2B1	13/15	0.00645598	0.0568193			0.0568193	0.919694	1.36284			0.919694	True	True	False	False	False	True	False	False	CDS 12663317-12663462.2 + CDS 12658428-12658507.0
FAGSQRAGEALNVIPGAQEK	NPAT	6/20	0.00497565		0.00903173		0.00903173						False	False	False	False	False	False	False	False	CDS 108190460-108190500.1 + CDS 108188098-108188179.2
FAVGGAK	USP19	2/7		0.643481			0.643481		1.12164			1.12164	False	True	False	False	False	True	False	False	CDS 49117657-49117785.2 + CDS 49115724-49115938.2
FNGGDNK	CHD4	2/7		0.875543			0.875543		0.0138721			0.0138721	False	True	False	False	False	True	False	False	CDS 6591466-6591583.0 + CDS 6587384-6587559.2
GEMGPAGPK	COL11A2	3/9				0.00354446	0.00354446				1.69987	1.69987	False	False	False	False	False	False	False	False	CDS 33166720-33166827.0 + CDS 33166171-33166206.0
GIIEQFERDLR	DNTT	4/11		0.0130422	0.0166545		0.0166545		0.896681	0.833506		0.833506	False	False	True	False	False	False	False	False	CDS 96320618-96320788.0 + CDS 96335891-96335974.0
GIRGEQGLQGPPGPPGQISEQK	COL4A5	3/22				0.0311553	0.0311553				5.55566	5.55566	False	False	False	False	False	False	False	False	CDS 108563882-108563926.0 + CDS 108578291-108578383.0
GITILLPK	POLR3GL	0/8	0.0627767				0.0627767						True	False	False	False	False	False	False	False	CDS 145975307-145975436.0 + CDS 145977778-145977851.2
GLEVWNSIPSCWDPR	IL17RC	12/15			0.113166		0.113166			2.24562		2.24562	False	False	False	False	False	False	False	False	CDS 9920925-9920969.2 + CDS 9928305-9928486.2
GLGILLK	IRAK3	2/7	0.0607272				0.0607272	2.19857				2.19857	False	False	False	False	False	False	False	False	CDS 66189300-66189432.0 + CDS 66211446-66211597.2
GMAGPAIGAEGILTRECADQYGQVEYK	NRAP	23/27			0.0148546		0.0148546			5.463		5.463	False	False	False	False	False	False	False	False	CDS 113650037-113650141.0 + CDS 113629588-113629785.0
GPGNIGK	NUP88	0/7				0.293034	0.293034				0.643242	0.643242	False	False	False	False	False	False	False	False	CDS 5410703-5410789.1 + CDS 5405057-5405243.1
GPIGSIGPKGNK	COL6A3	9/12				0.462244	0.462244				16.0582	16.0582	False	False	False	False	False	False	False	False	CDS 237361739-237361831.0 + CDS 237353341-237353403.0
GPLLHIR	MOSPD2	6/7			0.0365567		0.0365567						False	False	True	False	False	False	False	False	CDS 14912249-14912361.0 + CDS 14918680-14918782.1
GQKGEPGLVPVGPR	COL5A2	11/14				0.0359344	0.0359344				14.9773	14.9773	False	False	False	False	False	False	False	False	CDS 189100107-189100139.0 + CDS 189092310-189092420.0
GVTIPYRPKPSSSPVIFAGGQLTK	PCBP2	21/24				0.230052	0.230052				1.52009	1.52009	False	False	False	False	False	False	False	False	CDS 53462493-53462567.0 + CDS 53467221-53467293.0
HVEPEIR	TRDN	4/7		0.160247			0.160247						False	True	False	False	False	False	False	False	CDS 123377866-123377898.2 + CDS 123337619-123337669.2
IAGGPPK	CKAP5	1/7											False	False	False	False	False	False	False	False	CDS 46809400-46809500.2 + CDS 46790470-46790583.0
IGDLQAFQGHGAGNLAGIR	SLC3A2	16/19			0.044706		0.044706			4.8364		4.8364	False	False	False	False	False	False	False	False	CDS 62881019-62881447.2 + CDS 62882908-62882999.2
IGGVTERMPIK	FH	9/11			0.0830136		0.0830136			7.35769		7.35769	False	False	True	False	False	False	False	False	CDS 241517182-241517316.0 + CDS 241500437-241500590.0
IIDAKELIN	TRIM54	3/9	0.0951514	0.234051		0.0650588	0.234051	3.2321	2.87952		3.07715	2.87952	False	True	False	False	False	False	False	False	CDS 27299530-27299655.0 + CDS 27306083-27306102.0
IIDIQNLK	SPTA1	2/8			0.642108		0.642108			4.10239		4.10239	False	False	True	False	False	False	False	False	CDS 158671343-158671453.0 + CDS 158667858-158668062.0
ILELLDTK	FMNL2	3/8		0.843848			0.843848		1.38994			1.38994	False	True	False	False	False	True	False	False	CDS 152629656-152629724.0 + CDS 152632008-152632137.0
ILFISAIPTR	ATP2B4	2/10	0.363113				0.363113	0.521125				0.521125	True	False	False	False	True	False	False	False	CDS 203707862-203708104.0 + CDS 203727395-203727571.0
ILGGDEPGQPERSK	MAGI2	10/14				0.0491423	0.0491423				12.6466	12.6466	False	False	False	False	False	False	False	False	CDS 78178011-78178102.2 + CDS 78026068-78026104.0
ISSVSAQQK	C11orf80	5/9				0.106693	0.106693				6.5527	6.5527	False	False	False	False	False	False	False	False	CDS 66803995-66804190.1 + CDS 66822564-66822674.0
IVDLLALLK	DOCK3	1/9		0.130523			0.130523		0.173016			0.173016	False	True	False	False	False	True	False	False	CDS 51159244-51159304.0 + CDS 51229512-51229609.2
IVNNVDFTNIIR	TJP1	1/12	0.112498			0.149408	0.149408	3.9051			3.99374	3.9051	True	False	False	False	False	False	False	False	CDS 29772064-29772166.1 + CDS 29734274-29734382.0
IVQDGDVEEDEAVPDSEQDIKPR	TNPO2	4/23				0.119588	0.119588				1.88791	1.88791	False	False	False	False	False	False	False	False	CDS 12720879-12720977.0 + CDS 12711296-12711461.0
KADATSSQDSELEHNMPFWR	EYA3	13/20	0.0421586				0.0421586	6.2591				6.2591	True	False	False	False	False	False	False	False	CDS 28010947-28011086.2 + CDS 27974466-27974546.0
KADTNAPTDIDSPQNLVTDR	TNN	8/20	0.0336857				0.0336857						False	False	False	False	False	False	False	False	CDS 175097417-175097683.2 + CDS 175116939-175117205.2
KASDGLLVR	TULP1	1/9			0.00894551	0.0179791	0.0179791			3.17237	3.08924	3.08924	False	False	True	True	False	False	False	False	CDS 35506003-35506173.0 + CDS 35499981-35500152.0
KAYDLQSDVK	NEB	8/10	0.0338556				0.0338556	13.8077				13.8077	True	False	False	False	False	False	False	False	CDS 151567168-151567479.0 + CDS 151565044-151565148.0
KDDIPLR	TRPM3	1/7			0.772504	0.845658	0.845658			0.114374	0.128607	0.114374	False	False	False	True	False	False	False	True	CDS 70635211-70635261.0 + CDS 70620076-70620365.0
KDLLAATLGG	POLR1C	6/10		0.336215	0.319922		0.336215		8.19559	9.01914		8.19559	False	False	True	False	False	False	False	False	CDS 43529249-43529271.2 + CDS 44461320-44461379.0
KEAVDLTQYILQLK	KIF24	12/14											False	False	False	False	False	False	False	False	CDS 34306252-34306441.1 + CDS 34263101-34263172.0
KFVMMLSR	CABP4	0/8	0.00344319				0.00344319	5.90045				5.90045	False	False	False	False	False	False	False	False	CDS 67456299-67456442.2 + CDS 67458631-67458659.2
KGFNTAK	ATP13A4	1/7		0.828693			0.828693		0.305713			0.305713	False	True	False	False	False	True	False	False	CDS 193483936-193484005.0 + CDS 193466025-193466182.2
KGGPLTK	NLGN1	2/7											False	False	False	False	False	False	False	False	CDS 173605534-173605593.2 + CDS 173800293-173800352.2
KGPEGAK	DGKZ	4/7		0.236456		0.198387	0.236456		0.185289		0.00407942	0.00407942	False	False	False	False	False	False	False	False	CDS 46371704-46371775.0 + CDS 46372428-46372510.0
KIELLNWDANADAGSR	TRPM1	7/16				0.048929	0.048929				10.1784	10.1784	False	False	False	False	False	False	False	False	CDS 31050409-31050582.0 + CDS 31037711-31037842.0
KPELLTHSTTEVTQPR	GTF2I	1/16			0.38278	0.428211	0.428211						False	False	False	False	False	False	False	False	CDS 74732479-74732662.2 + CDS 74738045-74738103.1
KPSAVQR	CD99	4/7											False	False	False	False	False	False	False	False	CDS 2717605-2717652.2 + CDS 2740779-2740804.2
KTEEGLQAAQK	KIF21A	4/11	0.00375207				0.00375207						True	False	False	False	False	False	False	False	CDS 39333212-39333280.0 + CDS 39330746-39330911.0
KVCYYYDASAVK	HDAC1	7/12											False	False	False	False	False	False	False	False	CDS 32292170-32292218.0 + CDS 32326939-32327077.2
KYADLLLK	TXLNG	5/8		0.00751485			0.00751485						False	True	False	False	False	False	False	False	CDS 16820164-16820255.2 + CDS 16834283-16834357.0
LAVASFLELAR	MYO15B	7/11											False	False	False	False	False	False	False	False	CDS 75621501-75621570.0 + CDS 75624175-75624269.2
LAVGGKK	FRMD1	4/7				0.0991421	0.0991421				10.226	10.226	False	False	False	False	False	False	False	False	CDS 168078882-168079024.2 + CDS 168061807-168061981.0
LCPQLPHISSYSR	IPO4	5/13	0.0119282				0.0119282	1.8923				1.8923	True	False	False	False	False	False	False	False	CDS 24186129-24186182.0 + CDS 24185183-24185312.0
LDKPYSRSSSMSSIDLVSASDDVHR	CERT1	3/25	0.0485285				0.0485285	13.5164				13.5164	False	False	False	False	False	False	False	False	CDS 75416876-75417033.2 + CDS 75399310-75399387.0
LECLGLHK	NLRP9	4/8	0.0803				0.0803						True	False	False	False	False	False	False	False	CDS 55712420-55712590.1 + CDS 55708912-55709044.1
LEQAVLIASDHR	RNF207	6/12											False	False	False	False	False	False	False	False	CDS 6209268-6209343.1 + CDS 6211021-6211118.0
LGALLLK	ALPK1	1/7		0.248951	0.224327	0.203929	0.248951		0.060384	0.000640117	0.409848	0.000640117	False	False	False	False	False	False	False	False	CDS 112425665-112425751.2 + CDS 112435148-112435301.2
LGILGLFQK	NLGN4X	4/9	0.437709			0.233284	0.437709	2.25798			1.99095	1.99095	True	False	False	False	False	False	False	False	CDS 6029280-6029432.2 + CDS 5903077-5903866.2
LGISGQNDVGDK	GPATCH1	6/12	0.145516	0.234359	0.346418	0.503762	0.503762	8.50803	7.68104	8.45234	8.52271	7.68104	False	False	True	False	False	False	False	False	CDS 33096207-33096446.0 + CDS 33112486-33112579.0
LGLSNGGQPK	PEX1	8/10			0.0184515		0.0184515			1.94791		1.94791	False	False	False	False	False	False	False	False	CDS 92522102-92522245.0 + CDS 92511580-92511703.0
LGVPEAIEDVEGPSETAADPEELAK	ZFHX3	4/25											False	False	False	False	False	False	False	False	CDS 73047752-73047821.0 + CDS 72829779-72829856.2
LGVPFQR	PNKP	6/7	0.0200648				0.0200648	0.44315				0.44315	True	False	False	False	False	False	False	False	CDS 49863964-49864071.0 + CDS 49862185-49862281.0
LHEIDISR	FSHR	3/8			0.00519457		0.00519457			4.71716		4.71716	False	False	True	False	False	False	False	False	CDS 49020086-49020160.1 + CDS 48968698-48968883.1
LHVFDASDMKWQK	RABEPK	6/13				0.447379	0.447379				10.7254	10.7254	False	False	False	False	False	False	False	False	CDS 125220539-125220700.2 + CDS 125232596-125232745.2
LIAGQTTSK	ACADSB	1/9	0.214912				0.214912	6.07587				6.07587	True	False	False	False	False	False	False	False	CDS 123009030-123009071.0 + CDS 123053061-123053160.0
LLFAAQLK	PREX1	2/8	0.153109				0.153109	6.09177				6.09177	True	False	False	False	False	False	False	False	CDS 48659919-48660061.2 + CDS 48649996-48650206.0
LLLLAGK	PPME1	5/7	0.760279		0.918305		0.918305	1.0679				1.0679	True	False	False	False	True	False	False	False	CDS 74246034-74246205.0 + CDS 74250954-74251018.2
LLTGANSSRFLDGNVNYEK	C1orf87	14/19			0.709261		0.709261			5.0346		5.0346	False	False	True	False	False	False	False	False	CDS 60055204-60055438.1 + CDS 60037992-60038107.0
LMNLAQARCHR	CHD9	4/11											False	False	False	False	False	False	False	False	CDS 53242840-53243016.0 + CDS 53254438-53254605.0
LNELITENGTVCQQLVVQNDQK	RASA2	17/22			0.082816		0.082816			4.10745		4.10745	False	False	False	False	False	False	False	False	CDS 141540533-141540609.0 + CDS 141555840-141555912.1
LNLLVVR	NEK10	5/7											False	False	False	False	False	False	False	False	CDS 27291484-27291586.1 + CDS 27290617-27290754.0
LPEDDLRGIQQLYGDR	MMP15	13/16	0.10056				0.10056	4.21425				4.21425	False	False	False	False	False	False	False	False	CDS 58040537-58040698.2 + CDS 58043210-58043360.2
LQKEMEQLR	CGNL1	4/9											False	False	False	False	False	False	False	False	CDS 57523489-57523641.0 + CDS 57543696-57543779.0
LRDFLSGSLATWEER	CCDC88B	12/15			0.00735897		0.00735897						False	False	False	False	False	False	False	False	CDS 64340267-64340326.0 + CDS 64343179-64343325.0
LRVEDFIK	SAAL1	2/8				0.0513786	0.0513786				0.274142	0.274142	False	False	False	False	False	False	False	False	CDS 18096771-18096854.0 + CDS 18080399-18080491.0
LSAPMASTFYPQNLNQR	ZMYM2	9/17											False	False	False	False	False	False	False	False	CDS 20071811-20071923.0 + CDS 20085822-20086014.1
LSPCIMITMEIMADSK	SPO11	8/16											False	False	False	False	False	False	False	False	CDS 57335804-57335907.2 + CDS 57343341-57343460.0
LSVAALR	KIF18B	2/7											False	False	False	False	False	False	False	False	CDS 44933923-44934099.0 + CDS 44932673-44932773.0
LSYTQSGNSLIR	DOP1B	11/12											False	False	False	False	False	False	False	False	CDS 36219372-36219492.2 + CDS 36239765-36239955.1
LVQHPDLASQDSQK	ANKRD35	10/14	0.00274635			0.00370832	0.00370832	3.32568			3.70064	3.32568	True	False	False	False	False	False	False	False	CDS 145874155-145874192.2 + CDS 145867991-145868056.0
LVQINDPALR	NCOA1	3/10	0.566211	0.196694			0.566211	0.0123273	0.141057			0.0123273	False	False	False	False	False	False	False	False	CDS 24728308-24728476.1 + CDS 24762687-24762776.0
LYEEGAK	POLA2	3/7	0.108583				0.108583	0.2444				0.2444	False	False	False	False	False	False	False	False	CDS 65281670-65281732.0 + CDS 65299049-65299063.0
MAMGDAGASK	CLASP2	5/10				0.0229859	0.0229859						False	False	False	False	False	False	False	False	CDS 33658974-33658989.0 + CDS 33632292-33632374.2
MIDIEGCDHLR	GEMIN5	5/11				0.612065	0.612065				9.58098	9.58098	False	False	False	False	False	False	False	False	CDS 154903080-154903175.2 + CDS 154891241-154891742.2
MILLKEAENAK	SPINK5	2/11		0.926118			0.926118		14.2954			14.2954	False	True	False	False	False	False	False	False	CDS 148070323-148070450.0 + CDS 148091165-148091228.1
MIPLPPP	CLNK	1/7											False	False	False	False	False	False	False	False	CDS 10734528-10734530.0 + CDS 10542022-10542041.0
MPEVNGQNVEGLR	SLC9A3R2	3/13			0.374418		0.374418			3.0277		3.0277	False	False	False	False	False	False	False	False	CDS 2035685-2035693.0 + CDS 2036728-2036881.0
MPVCEVAACEATGR	CR2	5/14											False	False	False	False	False	False	False	False	CDS 207469150-207469232.1 + CDS 207470997-207471087.2
MSVDEIILLRSQQK	CCDC63	3/14	0.154393				0.154393	5.27963				5.27963	False	False	False	False	False	False	False	False	CDS 110852955-110852963.0 + CDS 110893076-110893150.0
NIDINDVIMATNR	PSMC5	6/13	0.118166				0.118166	4.25097				4.25097	True	False	False	False	False	False	False	False	CDS 63830133-63830189.0 + CDS 63831327-63831425.0
NIVDEDFLYAGPK	DCAF15	10/13	0.0703578				0.0703578	4.26326				4.26326	True	False	False	False	False	False	False	False	CDS 13954340-13954437.0 + CDS 13960287-13960391.1
NLSPIDDDK	GUCY2C	4/9	0.0274825				0.0274825						True	False	False	False	False	False	False	False	CDS 14676854-14676971.1 + CDS 14652952-14653014.0
NLTPHASQYPGSAMSK	USP34	11/16			0.0177025		0.0177025			2.40959		2.40959	False	False	True	False	False	False	False	False	CDS 61214060-61214694.2 + CDS 61190518-61190658.0
NQENFSSVLYSDSFR	NEB	7/15			0.00303932		0.00303932			0.466081		0.466081	False	False	True	False	False	False	False	False	CDS 151503349-151503441.0 + CDS 151492387-151492494.0
NSSMVLVPDRDVR	HTT	4/13	0.0236926				0.0236926						True	False	False	False	False	False	False	False	CDS 3129924-3130047.0 + CDS 3131638-3131775.2
NTGTVGWDTAGQEK	RAB36	5/14											False	False	False	False	False	False	False	False	CDS 23150063-23150154.0 + CDS 23155968-23156032.1
NYFEEIGTYDAGMDIWGGENLEMSFRR	GALNT13	26/27											False	False	False	False	False	False	False	False	CDS 154259021-154259138.1 + CDS 154450411-154450551.0
QDPVVHLSPNKQGHEK	SIPA1L1	14/16	0.0448383	0.0456279			0.0456279	19.998	18.6028			18.6028	True	True	False	False	False	False	False	False	CDS 71705222-71705340.2 + CDS 71739018-71739161.0
QEIQELQAQIQEQHVQIDVDVSKPDLTAALR	VIM	1/31	0.299393				0.299393	0.0138876				0.0138876	False	False	False	False	False	False	False	False	CDS 17230650-17230710.1 + CDS 17233770-17233931.0
QGAAAQEVIK	NAE1	1/10	0.351683	0.390658	0.30857	0.295998	0.390658	2.89846	2.71328	3.22878	2.86709	2.71328	True	True	True	True	False	False	False	False	CDS 66816965-66817028.0 + CDS 66803009-66803118.2
QGFQDEDDANRLGEK	GTF2IRD1	4/15			0.697006		0.697006			0.764398		0.764398	False	False	False	False	False	False	False	False	CDS 74555393-74555494.2 + CDS 74589851-74589928.2
QGILQNLAAMYGGRPSSSR	NEK1	1/19											False	False	False	False	False	False	False	False	CDS 169576928-169577079.2 + CDS 169508769-169508852.0
QIAGDKIFK	CAPN3	5/9	0.110121				0.110121	3.85314				3.85314	True	False	False	False	False	False	False	False	CDS 42409303-42409380.0 + CDS 42410588-42410666.0
QIEMLVSEIEMK	DST	3/12											False	False	False	False	False	False	False	False	CDS 56634801-56634953.0 + CDS 56627204-56627287.0
QKQVTQEAIK	TTN	8/10			0.0303501		0.0303501						False	False	True	False	False	False	False	False	CDS 178792072-178792197.0 + CDS 178785620-178785742.0
QLGSILQAK	PCM1	7/9				0.166591	0.166591				8.61608	8.61608	False	False	False	False	False	False	False	False	CDS 18006251-18006397.0 + CDS 18010609-18010668.0
QLMAKAPSAAR	CHMP2B	2/11		0.0187039			0.0187039		1.00748			1.00748	False	False	False	False	False	False	False	False	CDS 87240699-87240790.2 + CDS 87253712-87253822.0
QLNSALPQAMAQK	PPFIA2	8/13				0.0963168	0.0963168				3.85209	3.85209	False	False	False	False	False	False	False	False	CDS 81753973-81754221.0 + CDS 81375796-81375942.0
QQLAQALQEQR	RNF8	9/11				0.920506	0.920506				3.40977	3.40977	False	False	False	False	False	False	False	False	CDS 37371512-37371574.0 + CDS 37390742-37390852.0
QQQQPDAGGVQLR	NFKBID	11/13											False	False	False	False	False	False	False	False	CDS 35898719-35898822.2 + CDS 35888559-35888612.0
QSDCTKLFSQGIGGEQAQAK	COG4	1/20	0.295602		0.470709		0.470709	0.415614		0.417104		0.415614	True	False	True	False	True	False	True	False	CDS 70512239-70512432.2 + CDS 70483853-70483969.0
QTMAEAAVK	SEC63	4/9											False	False	False	False	False	False	False	False	CDS 107897649-107897731.2 + CDS 107882988-107883146.0
SATLPSTTGMQYHK	ZBTB40	8/14			0.00672806		0.00672806			9.62101		9.62101	False	False	False	False	False	False	False	False	CDS 22506049-22506241.0 + CDS 22512924-22513130.2
SDYLDIIIK	MEIKIN	4/9	0.705546	0.742746	0.81471		0.81471	1.60777	1.6212	1.82673		1.60777	True	True	True	False	True	True	True	False	CDS 131933513-131933641.2 + CDS 131807236-131807258.2
SGLSSLR	KIF9	2/7			0.338171		0.338171						False	False	False	False	False	False	False	False	CDS 47266976-47267068.0 + CDS 47257483-47257560.0
SLDEAAK	AARS2	4/7											False	False	False	False	False	False	False	False	CDS 44303286-44303423.0 + CDS 44301381-44301464.0
SLHLNTFTPLVDK	KDM3B	5/13	0.0127673				0.0127673	0.0241216				0.0241216	True	False	False	False	False	False	False	False	CDS 138369983-138370042.0 + CDS 138375093-138375206.0
SLSSPKISSPTSLR	WDR64	6/14				0.154787	0.154787						False	False	False	False	False	False	False	False	CDS 241790591-241790696.1 + CDS 241796257-241796370.0
SPLSDPPSQIITK	TACC2	9/13			0.00791085		0.00791085						False	False	False	False	False	False	False	False	CDS 122215403-122215451.1 + CDS 122237961-122238037.0
SPPTKSTPNQIK	MASTL	6/12		0.0106322			0.0106322		14.7252			14.7252	False	True	False	False	False	False	False	False	CDS 27155189-27155227.0 + CDS 27173121-27173259.0
SSGGPDSPDTEPGSSADAPASQGLK	LAIR1	16/25											False	False	False	False	False	False	False	False	CDS 54360022-54360072.2 + CDS 54356491-54356619.2
SSPGGQDEGGK	PXN	10/11											False	False	False	False	False	False	False	False	CDS 120215560-120215661.0 + CDS 120214136-120214217.0
SVCGREGYGIIHAGGVGK	DMGDH	6/18		0.243605			0.243605		13.6512			13.6512	False	True	False	False	False	False	False	False	CDS 79069520-79069620.0 + CDS 79033239-79033408.1
SYIQDSKLEESR	SCN1A	6/12		0.0216864			0.0216864						False	False	False	False	False	False	False	False	CDS 166051719-166051988.2 + CDS 166041231-166041469.2
TDSERLMEQQGALLK	ODF2	1/15			0.0904251		0.0904251			9.23496		9.23496	False	False	False	False	False	False	False	False	CDS 128472913-128473042.1 + CDS 128481580-128481651.0
TDTGIVTDDGEEK	BOD1L1	7/13											False	False	False	False	False	False	False	False	CDS 13581020-13581054.2 + CDS 13577403-13577487.0
TEYVAGR	CRB1	1/7											False	False	False	False	False	False	False	False	CDS 197344332-197344476.0 + CDS 197427454-197428001.2
TGRDTPENGETAVNELK	FNBP4	11/17	0.0520108				0.0520108	6.17673				6.17673	False	False	False	False	False	False	False	False	CDS 47743953-47744163.0 + CDS 47730150-47730190.2
TGTLTSIPVTIPENTSQSQGTPENGND	EMCN	19/27											False	False	False	False	False	False	False	False	CDS 100423312-100423404.2 + CDS 100417117-100417141.2
TIEIQELEKK	LZTFL1	5/10			0.018085		0.018085			1.38642		1.38642	False	False	True	False	False	False	False	False	CDS 45831073-45831138.0 + CDS 45827356-45827459.0
TIQAELLK	PPID	0/8			0.0514313		0.0514313			8.96424		8.96424	False	False	False	False	False	False	False	False	CDS 158721343-158721483.2 + CDS 158709736-158709824.2
TLCTLGHIQYMSSIVR	NBEAL2	5/16											False	False	False	False	False	False	False	False	CDS 46996271-46996592.0 + CDS 46998463-46998565.2
TLGEGAVDPNDPNK	IQGAP2	2/14		0.0163059			0.0163059						False	False	False	False	False	False	False	False	CDS 76654934-76655003.0 + CDS 76683776-76683917.2
TLIINGLR	SMPD4	2/8		0.555313			0.555313						False	True	False	False	False	False	False	False	CDS 130154277-130154482.2 + CDS 130153043-130153171.0
TNEDTLR	SERPINB8	3/7	0.728685				0.728685	0.353918				0.353918	False	False	False	False	False	False	False	False	CDS 63983701-63983721.0 + CDS 64004819-64004878.0
TQGLYCDIR	UNC80	2/9		0.0316955			0.0316955						False	False	False	False	False	False	False	False	CDS 209813580-209813841.1 + CDS 209834002-209834168.0
TQVAVLEEQK	CNTRL	7/10				0.292057	0.292057						False	False	False	False	False	False	False	False	CDS 121161856-121161971.2 + CDS 121171408-121171548.0
TSISPNLELEALFK	KCNMA1	1/14		0.00886812			0.00886812						False	True	False	False	False	False	False	False	CDS 77120973-77121048.2 + CDS 77086488-77086593.1
TTDYAFEDLK	ADHFE1	7/10											False	False	False	False	False	False	False	False	CDS 66442798-66442844.2 + CDS 66444594-66444748.0
TTGSEAPEATTGAFSGK	MUC19	8/17	0.0349033				0.0349033	4.36629				4.36629	True	False	False	False	False	False	False	False	CDS 40502043-40502096.2 + CDS 40507841-40507894.2
TVGPLIGKYCGTK	NRP2	1/13											False	False	False	False	False	False	False	False	CDS 205716193-205716374.1 + CDS 205723785-205723940.2
TVHDVATDDCKHLLENLR	CTTNBP2	17/18											False	False	False	False	False	False	False	False	CDS 117767059-117767176.0 + CDS 117757875-117757970.2
TWDQVPFSVSVSQLR	PMEL	2/15	0.800954				0.800954	0.0265686				0.0265686	True	False	False	False	True	False	False	False	CDS 55958473-55958607.2 + CDS 55957186-55957671.2
TYQFLQNTYK	SERPINB4	6/10		0.0106157	0.00866529		0.0106157		6.23838	1.94156		1.94156	False	False	False	False	False	False	False	False	CDS 63641760-63641888.0 + CDS 63639185-63639340.0
VAAIFLK	ABCA7	3/7											False	False	False	False	False	False	False	False	CDS 1047157-1047378.0 + CDS 1053788-1053836.0
VAGFTEK	ITCH	5/7				0.0505294	0.0505294				1.30235	1.30235	False	False	False	False	False	False	False	False	CDS 34417117-34417239.2 + CDS 34457390-34457474.2
VAGITAPK	CCDC198	5/8											False	False	False	False	False	False	False	False	CDS 57475582-57475704.2 + CDS 57472773-57472858.2
VANVSAAEDSVSQRASDPEAGVAR	DDX56	13/24				0.192181	0.192181				10.206	10.206	False	False	False	False	False	False	False	False	CDS 44572890-44573050.0 + CDS 44570015-44570128.1
VEVYGCSYR	CNTNAP5	8/9			0.242338		0.242338			4.43554		4.43554	False	False	False	False	False	False	False	False	CDS 124417443-124417590.0 + CDS 124527285-124527456.2
VNFEVQDLR	DNAH6	4/9				0.0223065	0.0223065				5.10878	5.10878	False	False	False	False	False	False	False	False	CDS 84621438-84621551.0 + CDS 84654660-84654782.0
VPGIPSGMAGDWK	SULT1A2	6/13				0.012965	0.012965				6.62296	6.62296	False	False	False	True	False	False	False	False	CDS 28595550-28595675.2 + CDS 28592028-28592140.2
WGAQHAGARELAALYSPGVK	PEDS1-UBE2V1	17/20											False	False	False	False	False	False	False	False	CDS 50153517-50153637.0 + CDS 50096672-50096820.2
WSGPLRHLQSHQYQCPR	TRAF4	9/17				0.114486	0.114486				18.5712	18.5712	False	False	False	False	False	False	False	False	CDS 28747822-28747947.0 + CDS 28748511-28748666.0
YINILASER	PTPRG	6/9	0.180316				0.180316						False	False	False	False	False	False	False	False	CDS 62262798-62262894.0 + CDS 62276972-62277048.2
YKLPPNTAPEAPR	ODF3B	7/13				0.00256102	0.00256102						False	False	False	False	False	False	False	False	CDS 50531969-50532077.0 + CDS 50530442-50530560.2
YSALIEGK	RNPEP	6/8				0.0112665	0.0112665				1.25782	1.25782	False	False	False	False	False	False	False	False	CDS 201988904-201989044.0 + CDS 202005558-202005716.0
