# Supplementary material for: Identification of Alternative Splicing in Proteomes of Human Melanoma Cell Lines without RNA Sequencing Data
Source: Int J Mol Sci. 2023 Jan 27;24(3):2466. doi: 10.3390/ijms24032466 (PMC9916885; doi:10.3390/ijms24032466)
Supplement: Supplementary file 1 [file ijms-24-02466-s001.zip › ijms-2101161-supplementary/Table_S3_primers.xlsx]

## Sheet: Лист1
Primer sequences used for real-time quantitative polymerase chain reaction
Target	Direction	Sequence 5'-3'
PMEL_F_Δ6	Forward	TGGAAGACCTGGGACCAG
PMEL_R_com	Reverse	GTCAGCTTCAGCCAGATAGC
PMEL_F_+6	Forward	ATGTGCCTCTTGCTCATTCC
PMEL_F_shared	Forward	CTGCCTCAATGTGTCTCTGG
PMEL_R_shared	Reverse	GGAACCTGCCCAAGGC
NLGN4X_F_Δ4	Forward	TCTGGGAATACTAGGTCTCTTCC
NLGN4X_R_com	Reverse	GCAGGCATTCTACCATGTCC
NLGN4X_F_+4	Forward	CTGTGTCAGCCTGTTGACC
NLGN4X_F_shared	Forward	GCCCCTTGGAGTAAATACGG
NLGN4X_R_shared	Reverse	GCTGAGCAGGTACTTCATCG
SMPD4_F_com	Forward	CACATTCACTGGGAGCTTCC
SMPD4_R_Δ16_17	Reverse	GCAGCCCATTGATGATCAGG
SMPD4_R_+16_17	Reverse	ACTTGGCTGTGTGTTTGGC
SMPD4_F_shared	Forward	GGGCGTTCTTCATGTTCTCC
SMPD4_R_shared	Reverse	TGATGTGCTCAATGGCTTGG
